# Supplementary material for: Transcriptome‐wide analysis of circRNA and RBP profiles and their molecular relevance for GBM
Source: Mol Oncol. 2025 Feb 26;19(8):2270–91. doi: 10.1002/1878-0261.70005 (PMC12330939; doi:10.1002/1878-0261.70005)
Supplement: Supplementary file 2 — Table S1. The characteristics of glioblastoma (GBM) tissue donors, who donated their tissue to the study. Patient ID: P – primary GBM, R – recurrent GBM; Classification of Malignant Tumors (TNM) according to Union for International Cancer Control (UICC) – T1, T2, T3, T4 represent size and/or extension of the primary tumor; RNA Integrity Number (RIN); samples subjected to experimental validation marked in blue. [file MOL2-19-2270-s009.xlsx]

## Sheet: Arkusz1
Patient ID	Sex	Age	Symptoms				Tumor location (hemisphere)			TNM classification	Extent of resection		RNA integrity number
			Headache	Dizziness	Aphasia	Other	Right	Left	Both		Total	Subtotal
P01	Male	59	-	-	-	x	-	x	-	T3	-	x	8.1
P02	Female	58	-	-	x	-	-	x	-	T2	x	-	9
P03	Female	56	x	x	-	-	x	-	-	T3	x	-	9.2
P04	Female	65	x	x	-	-	x	-	-	-	-	x	9.9
P05	Male	-	-	-	x	x	-	x	-	-	-	x	9.4
P06	Male	-	-	-	-	x	x	-	-	-	x	-	8.8
P07	Female	58	-	-	-	x	x	-	-	-	x	-	8.2
P08	Male	61	-	-	-	x	-	x	-	T2	x	-	7.6
P09	Female	63	-	-	-	x	x	-	-	T1	x	-	8.7
P10	Male	52	x	-	-	x	x	-	-	T2	x	-	8.8
P11	Male	62	-	-	-	x	x	-	-	T2	x	-	8.4
P12	Male	67	No data available										8.5
P13	Male	49	-	-	x	-	-	x	-	T1	x	-	8.6
P14	Male	60	x	x	-	-	x	-	-	T1	x	-	7.8
P15	Female	70	x	x	-	x	-	-	x	T4	-	x	7.8
P16	Male	83	x	x	-	-	x	-	-	T3	x	-	9.3
P17	Male	64	-	-	x	-	-	-	x	T4	x	-	7.6
P18	Female	74	-	-	-	x	x	-	-	-	-	x	8.4
P19	Male	68	-	-	-	x	x	-	-	-	-	x	8.2
P20	Male	65	x	-	x	x	-	x	-	-	x	-	7.4
P21	Female	68	-	-	-	x	x		-	-	x	-	8.6
P22	Female	No data available											8.4
P23	Female	58	No data available										8
R1	Female	52	-	-	-	-					-	x	7.5
R2	Male	49	-	-	x	x	-	x	-	T3	x	-	8.9
R3	Male	47	-	-	-	x	x	-	-	-	x	-	7.7
