# Supplementary material for: Transcriptome‐wide analysis of circRNA and RBP profiles and their molecular relevance for GBM
Source: Mol Oncol. 2025 Feb 26;19(8):2270–91. doi: 10.1002/1878-0261.70005 (PMC12330939; doi:10.1002/1878-0261.70005)
Supplement: Supplementary file 3 — Table S2. The characteristics of healthy brain (HB) controls used in the study. RNA Integrity Number (RIN). [file MOL2-19-2270-s007.xlsx]

## Sheet: Arkusz1
Manufacturer	Product name	Catalog number	Lot number	Number of patients	Number of females	Number of males	RNA RIN value
Ambion	First Choice Human Brain Reference RNA	AM6050	1204014	23	10	13	9.1
Ambion	FirstChoice® Human Brain Reference Total RNA	6051	105P055201A	23	10	13	9
Clontech	Human Brain Total RNA	636530	1812054	3	0	3	8.2
Takara	Human Brain Total RNA	636530	1602002	3	0	3	8.8
Manufacturer	Product name	Catalog number	Lot number	Number of patients	Number of females	Number of males	RNA RIN value
Ambion	First Choice Human Brain Reference RNA	AM6050	1204014	23	10	13	9.1
Ambion	FirstChoice® Human Brain Reference Total RNA	6051	105P055201A	23	10	13	9
Clontech	Human Brain Total RNA	636530	1812054	3	0	3	8.2
Takara	Human Brain Total RNA	636530	1602002	3	0	3	8.8
