# Supplementary material for: Transcriptome‐wide analysis of circRNA and RBP profiles and their molecular relevance for GBM
Source: Mol Oncol. 2025 Feb 26;19(8):2270–91. doi: 10.1002/1878-0261.70005 (PMC12330939; doi:10.1002/1878-0261.70005)
Supplement: Supplementary file 4 — Table S3. Differentially expressed RNA‐binding proteins (RBPs) used for survival analysis. [file MOL2-19-2270-s011.xls]

## Sheet: Surv
ID	ENSG00000001497	ENSG00000003756	ENSG00000004534	ENSG00000005007	ENSG00000005075	ENSG00000005100	ENSG00000005189	ENSG00000005436	ENSG00000007376	ENSG00000007392	ENSG00000007520	ENSG00000011260	ENSG00000011304	ENSG00000012048	ENSG00000014164	ENSG00000015479	ENSG00000023191	ENSG00000023734	ENSG00000026297	ENSG00000031698	ENSG00000033030	ENSG00000037474	ENSG00000037897	ENSG00000038358	ENSG00000040341	ENSG00000041802	ENSG00000047410	ENSG00000048162	ENSG00000048544	ENSG00000048991	ENSG00000051596	ENSG00000052749	ENSG00000053372	ENSG00000055044	ENSG00000055332	ENSG00000055950	ENSG00000058673	ENSG00000059145	ENSG00000059378	ENSG00000059691	ENSG00000060138	ENSG00000060339	ENSG00000061794	ENSG00000062582	ENSG00000063046	ENSG00000064419	ENSG00000064607	ENSG00000065183	ENSG00000065457
TCGA-06-0878-01A	1005.76	1638.97	1510.81	2477.47	1372.87	943.849	146.628	263.93	469.209	1469.54	1057.89	1064.41	6028.03	608.234	582.167	160.748	3496.26	4093.63	2142.94	4124.04	646.249	1318.56	475.726	871.078	1108.94	1326.17	2861.96	411.644	1357.66	947.107	186.815	622.354	1386.99	1189.31	2388.4	762.465	2525.26	556.1	728.795	587.597	3117.2	1232.76	1566.2	237.863	6419.04	2180.95	2457.92	1202.35	641.904
TCGA-26-5135-01A	1879.71	4297.19	2468.37	5206.12	3155.8	1292.05	374.146	391.107	1444.7	2378.57	2751.72	1273.09	8791.93	620.583	1428.74	120.724	7606.64	4967.66	3607.76	7265.41	686.433	1729.05	16550.2	2339.66	1205.25	1795.9	3531.94	960.807	1079.54	1462.66	277.367	1469.65	2680.88	1209.24	2493.31	1589.37	2759.7	623.576	1031.64	1065.57	3178.74	1195.27	1435.72	687.431	5384.71	1917.62	4287.21	1518.53	759.267
TCGA-06-5859-01A	2467.33	3705.53	2249.83	6951.13	5113.66	2195.45	915.338	1607.51	1761.57	2369.91	2783.4	3565.06	10731.4	4257.23	1384.34	337.588	10091.4	6072.04	5112.53	13190.8	1511.21	3492.56	1665.28	1519.14	2759.61	2501.32	8551.84	1285.78	3946.83	2751.68	698.965	1445.51	2007.4	3244.47	7781.51	1750.24	5786.57	1445.51	3594.51	7445.05	2334.79	4019.33	3855.07	816.781	11249.1	6128.69	7056.49	2787.93	1250.66
TCGA-06-2563-01A	2720.55	8220.89	6337.91	6165.41	3164.28	2128.23	205.756	1035.02	1398.73	5313.29	2118.87	2508.56	14264.7	632.856	1099.44	278.498	5868.21	7443.59	2345.41	10282.6	1353	2901.37	1103.6	2206.16	2492.97	1611.76	6309.86	1234.54	2223.83	3030.23	247.323	2530.38	2786.02	1917.27	5747.66	2100.17	4582.75	675.462	1886.1	1502.64	4545.34	2603.13	3405.37	516.469	10773.1	3864.68	7446.71	2464.92	1294.81
TCGA-41-2571-01A	2333.75	5001.85	2505.21	5540.04	4102.64	1337.38	540.097	445.794	1759.36	2975.77	2583.32	1357.39	7023.16	390.546	1436.45	124.784	8352.92	7107.94	3009.11	7882.36	617.253	1970.83	864.917	1605.05	1196.4	1792.7	2172.77	1114.49	1346.91	1526.94	297.196	1168.78	3208.19	1035.42	2111.81	1920.34	2978.63	1208.79	297.196	1547.9	2438.53	782.997	1550.75	948.741	3999.76	4111.21	4903.73	1224.03	694.41
TCGA-28-5207-01A	1862.5	5303.09	3284.5	4839.07	4259.58	2046.39	473.643	659.679	1322.57	2516.83	2604.5	2403.5	9328.52	1192.13	1199.61	209.558	6624.59	9904.81	3358.27	8477.46	939.802	2331.86	5821.64	1399.55	2448.4	3423.49	6903.64	665.025	2960.54	2124.44	465.09	1414.51	2805.51	2013.25	3626.63	1707.47	4542.91	918.418	2388.53	1348.23	1869.98	2653.68	3105.94	531.378	13556	3861.85	4137.69	2443.06	1178.23
TCGA-14-0871-01A	482.419	1302.96	870.061	863.23	429.481	288.597	25.6151	236.513	150.276	753.085	225.413	286.036	1694.87	109.291	425.211	48.6688	597.687	1258.56	130.637	1558.25	246.759	453.388	204.067	328.728	221.144	261.274	1752.93	225.413	241.636	1488.24	157.96	307.382	503.764	661.725	853.838	227.121	1588.14	87.0915	178.452	165.645	461.926	411.55	432.042	51.2303	3180.55	1269.66	499.495	513.157	81.9685
TCGA-16-1045-01B	1406.53	3947.58	3582.72	3807.25	2163.23	1440	151.124	567.795	749.144	1986.2	1612.71	1741.17	6774.68	1186.32	919.698	177.031	6270.57	5623.98	4052.28	6176.66	864.646	1943.02	518.14	1337.45	1824.28	1887.97	4303.8	457.69	2063.92	1569.53	216.971	989.863	1274.84	1499.37	3271.84	1218.71	4631.95	795.56	1165.81	1125.87	3321.49	1932.23	2062.84	474.961	14253.2	2883.23	3623.74	1660.21	1078.38
TCGA-32-2632-01A	2007.42	2575.31	2220.61	5849.62	3929.93	1464.06	466.951	570.718	1253.69	1148.04	2193.25	1799.88	12384.1	587.698	1157.47	166.027	5310.03	4369.53	3152.63	6388.27	842.398	1914.03	652.788	1797.05	1547.07	2067.79	2743.22	671.655	1561.22	1238.6	550.908	1053.71	2449.84	1177.28	3310.16	1672.53	66662.7	477.328	2725.3	947.109	2734.73	1323.5	1744.23	822.588	7924.02	2815.86	2652.66	1427.27	1007.48
TCGA-06-0156-01A	2012.27	6353.66	5946.29	3589.79	3874.78	1959.74	460.459	1003.62	1013.68	2911.4	1405.96	2499.55	9161.68	1413.23	1238.32	277.728	4967.26	9066.12	2939.9	8290.49	1328.29	2234.68	951.093	1440.05	2265.97	2594.55	4091.04	1013.12	2347	2358.73	358.756	1020.39	3406.5	1989.36	4068.69	2383.88	5901.03	1059.5	1329.41	1048.89	6173.17	2303.97	3045.51	803.009	9664.05	4333.01	5598.15	1913.92	1107
TCGA-06-0141-01A	2043.39	5412.54	4201.77	3183.39	4348.83	1615.47	176.917	713.195	1355.62	5012.27	2382.85	2246.84	6570.24	567.239	917.755	117.207	6789.18	5669.07	8395.8	8643.48	1261.64	2746.63	1075.87	924.389	2113.05	2503.37	3515.11	1131.16	2388.37	1812.29	278.644	907.803	2941.24	2362.94	3629	2683.6	5290.91	927.707	1679.6	1561.29	4228.31	2412.7	4196.24	657.909	11174.5	2756.58	3156.86	1661.91	1247.26
TCGA-06-2569-01A	2272.67	9612.17	5704.34	4540.1	1433.72	1868.89	352.324	2605.8	557.265	4849.69	1444.18	2738.36	11356.4	919.182	1806.1	288.662	3045.34	7656.95	1308.13	10315.9	1691.85	2772.37	1773.83	2730.51	1440.69	1754.64	11714.8	577.323	1133.72	1979.64	558.137	1982.26	3470.92	3981.09	4407.54	2321.5	10843.6	535.463	329.65	561.626	8480.2	3198.82	2807.26	227.615	25922.9	3548.53	2800.28	2991.27	908.717
TCGA-02-2485-01A	2215.39	4886.78	4397.04	7911.97	2725.38	2221.18	473.35	1068.17	1162.65	3686.53	2106.45	2114.17	15587.8	1033.46	1340.03	220.768	6391.66	7712.42	1793.14	12973.2	1156.86	2613.55	5554.87	1996.55	2769.72	3216.08	6439.87	946.699	1854.84	2412.06	371.16	1198.32	3153.41	2365.78	6117.87	1172.29	3739.56	636.274	3499.51	2459.3	6282.73	2131.52	2890.23	433.823	11533	3892.84	5286.86	2482.43	973.693
TCGA-06-0138-01A	1399.69	3901.01	1894.56	1932.18	4093.94	1006.12	513.189	713.834	954.995	2887.17	1626.38	1594.55	4441.21	487.144	651.133	58.8431	3994.58	6382.07	2897.78	7115.19	742.774	1160.46	23983.9	703.223	1432.49	897.116	1905.17	583.608	1974.62	1222.2	245.019	477.497	2320.93	1400.66	2267.87	2052.76	2482.99	547.916	820.91	1554.04	3571.1	1100.66	2726.08	540.199	5370.16	1314.81	2016.1	1020.59	1001.3
TCGA-06-2564-01A	2628.58	8375.1	6249.03	6508.49	3631.4	2698.64	361.279	909.766	1055.37	5661.13	2230.08	2393.2	12582.4	1503.14	1336.73	422.587	8649.89	8750.61	5900.89	9872.76	1765.89	3399.31	879.112	2752.29	3566.81	3427.77	7592.33	967.789	2856.29	3150.79	432.44	1137.48	2341.74	2426.04	6297.2	1504.23	7221.2	1009.39	1456.06	1736.33	5334.88	3445.29	3205.53	478.421	15404.7	6807.37	7630.65	2761.05	1785.59
TCGA-28-5213-01A	597.515	1326.94	968.624	982.405	2196.14	390.796	123.047	241.172	395.718	945.983	972.562	1322.01	2264.06	261.843	286.453	70.8749	3473.86	4483.82	2958.04	3708.14	343.547	822.937	479.39	397.687	785.53	1243.26	1064.11	522.703	1609.45	453.796	153.562	281.531	1489.36	1010.95	1114.31	1240.31	1136.95	329.765	581.765	920.39	1347.61	730.406	1684.26	274.64	4594.07	1031.62	1055.25	698.906	611.296
TCGA-76-4928-01B	2296.88	5568.44	3433.02	5618.65	4379.14	2024.17	239.238	777.769	1415.74	2638.51	3470.43	3151.44	12465	881.144	1435.43	179.182	8417.63	7664.47	5149.03	10786.4	1301.53	3404.46	1959.19	1563.41	1739.64	3737.23	5676.73	1463.98	2412.07	2495.75	476.507	1484.65	4474.64	2697.58	3959.73	1983.8	4874.35	750.203	1593.94	2032.05	14076.6	2569.59	3268.6	693.101	15414.6	4725.69	3882.94	2704.47	1319.25
TCGA-76-4931-01A	3878.42	10001	8198.32	7101.61	4310.19	2569.06	445.807	1069.72	1849.07	9858.49	3903.24	2633.83	12775.1	1352.53	1130.17	486.826	9029.49	7986.75	2083.31	11822	1500.42	4092.14	1044.89	3244.79	2331.58	3388.35	6772.39	1151.76	2265.74	3040.77	496.541	1741.13	3551.35	2786.03	4751.68	2022.86	6560.82	1173.35	812.816	1731.42	3835.24	2957.66	2916.64	876.502	12923	6227.27	9415.93	2866.98	1407.59
TCGA-06-5856-01A	3047.4	5875.31	3979.74	4720.28	3854.01	2183.26	498.666	644.643	2624.39	3176.33	3367.06	3378.78	12025.5	1549.27	1283.96	196.057	5546.06	11025	3412.88	13085.7	1034.63	3899.82	14681.9	2976.01	3305.26	3037.81	6111.85	1771.97	1616.4	1977.62	785.292	1592.96	4269.56	2961.1	3517.3	1887.05	5218.94	1330.84	827.913	2800.2	3426.73	2880.12	5191.24	589.236	10477.3	4578.56	6330.29	3943.51	1866.8
TCGA-19-2620-01A	1272.57	2697.88	2598.6	3295.5	1474	702.634	76.3732	493.562	507.882	863.017	1170.42	922.207	4633.95	426.735	635.807	118.378	4556.62	3328.92	1814.82	3926.54	529.839	1127.46	336.997	1183.78	907.887	1171.37	2323.66	354.181	887.839	826.74	136.517	590.938	1167.56	729.364	1875.92	884.975	2395.26	382.821	380.911	723.636	3531.31	882.111	1317.44	184.25	7746.15	1021.49	2824.85	695.951	519.338
TCGA-26-5132-01A	2994.47	5473.44	6400.7	6169.15	4079.94	1396.65	827.722	1261.49	1808.42	4181.57	2748.25	1980.25	15361.1	1702.59	1732.98	339.471	13393.4	3589.59	2725.2	14272.4	1377.79	2929.51	569.976	2429.73	1922.62	3374.8	6176.48	924.115	2158.36	2091.31	316.42	1245.77	2439.16	2551.27	4769.36	1756.03	4790.31	1174.53	1664.87	1637.63	4809.17	1790.6	1384.08	560.546	7301.77	4578.67	6340.98	1776.98	1092.8
TCGA-06-0125-02A	1509.56	2784.53	1665	6907.92	1877.65	1687.88	71.5204	712.343	701.854	971.724	1680.25	1533.4	10584.1	629.38	1049.92	241.262	7287.45	5825.58	3305.2	7385.67	598.864	1835.69	587.421	1604.92	2049.3	2199.97	6145.03	472.035	1275.92	1829.97	312.783	1316.93	1523.86	1295	4663.13	944.069	3616.07	746.673	524.483	1093.79	7320.83	1628.76	1789.92	338.53	13118.8	3505.45	3179.32	1863.35	1018.45
TCGA-06-0681-11A	2162.8	5009.51	3509.02	6480.53	1169.35	1467.09	219.129	511.957	1381.6	2908.62	2441.87	1645.93	2339.67	230.921	1257.78	398.953	5959.73	7680.34	2178.52	12073.7	578.777	1815.92	421.554	2680.65	4854.26	1549.63	3309.54	678.024	1810.03	7503.46	577.794	3088.45	2366.2	1741.24	3485.43	2036.04	4112.36	1118.25	346.873	2659.03	1225.36	1764.83	2096.96	509.992	7519.18	2965.62	9125.8	1075.99	800.854
TCGA-06-2558-01A	2073.83	5439.9	4250.23	4082.89	3383.34	1974.51	491.2	859.33	1961.56	3868.06	2712.93	2250.88	7855.96	918.705	1070.92	357.334	4706.88	10538.7	2848.96	8750.91	1076.32	2481.91	10693	2164.52	2862.99	2793.9	4317.16	993.195	3024.93	3176.06	390.801	1088.2	3688.86	2285.43	3711.53	2122.41	4827.79	1101.15	1101.15	1667.92	3675.9	2078.15	3456.75	644.497	10193.2	3839.99	4908.76	2840.32	1395.87
TCGA-06-5414-01A	2171.36	5075.09	3829.01	8621.47	3935.26	2411.7	189.8	1075.88	1345.11	2403.45	2759.32	3261.68	16246.5	903.614	1524.59	267.165	8434.77	8912.36	4713.03	10340	1200.69	2804.71	1254.33	2556.11	3394.74	4372.63	8303.76	1097.54	2176.51	2498.35	357.939	1710.27	3430.85	2165.17	7869.49	2101.21	4341.68	691.121	1978.46	1703.04	7312.47	2758.29	3857.9	764.359	12341.1	5093.66	5524.84	3130.67	1350.26
TCGA-26-5133-01A	2102.93	3565.34	3076.6	6620.94	3688.48	1927.29	246.281	470.606	2289.08	2321.53	3451.75	2332.99	11748	804.708	1542.6	138.414	5131.81	10852.6	1497.73	17055.4	900.166	1751.65	1102.54	2579.27	1568.37	3410.7	5164.26	920.212	1963.56	2071.43	315.01	4359.55	4837.8	2471.4	4427.33	2077.16	3908.99	465.833	606.156	1971.2	7646.16	1852.83	3743.85	674.886	14883.8	4343.32	4804.39	4619.2	820.936
TCGA-32-4213-01A	394.041	567.124	476.9	1172	797.288	404.168	102.193	255.022	471.376	443.756	1035.74	880.147	2533.65	175.845	322.23	54.3187	3136.68	2552.06	1405.84	2792.35	221.878	569.886	341.564	427.185	664.714	652.745	824.908	237.529	854.369	459.408	74.5732	346.167	880.147	429.026	1260.38	809.257	6405.93	161.115	417.057	560.68	2038.33	412.454	917.894	216.354	3313.44	803.733	669.317	645.38	336.04
TCGA-06-0210-01A	2294.96	5370.14	5086.7	4044.37	3611.59	2186.26	159.499	814.767	1016.93	4117.52	2421.95	2164.92	9269.24	529.293	1320.69	331.189	7741.3	7409.09	6888.94	11570.3	1304.44	2963.43	1272.95	1738.24	1691.5	3205.22	4639.7	997.632	2118.19	1408.06	277.346	1028.11	2611.93	2168.99	3633.94	1998.31	47304.2	642.06	913.311	1239.42	11841.5	1882.5	3141.22	467.322	14816.2	3863.54	3548.6	2315.28	890.96
TCGA-06-5417-01A	556.543	1368.96	1183.77	951.798	502.78	671.038	101.552	315.607	158.301	473.908	341.492	730.774	1621.84	206.09	258.857	94.5825	852.238	1877.71	336.514	2559.7	281.756	690.95	293.703	545.591	827.348	464.947	2044.97	122.459	575.46	727.787	56.7495	457.978	804.449	821.374	1708.46	745.708	1318.18	128.433	100.556	491.829	465.943	1052.35	850.247	69.6923	5167.19	1132	1140.96	1272.38	245.914
TCGA-19-2624-01A	5883.28	13165.1	17118.2	5541.76	4960.01	3315.03	1091.43	707.08	1816.27	11830.3	2636.15	2217.33	13454.4	1417.29	1839.24	745.724	6310.46	7998.26	2109.75	11048	2339.53	3565.69	49421.5	3273.25	2986.03	3792.33	7629.57	1358.81	2512.9	4080.6	903.434	1733.76	3001.7	3332.78	4867.05	1808.96	8349.19	1004.74	1428.78	1929.07	5813.31	3740.11	2367.73	537.882	7186.74	5613.82	11470	2272.68	1413.12
TCGA-14-1823-01A	1307.61	1892.81	1173.2	1540.94	3334.81	568.402	157.734	574.002	384.535	1083.6	1080.8	1751.87	3644.68	341.601	275.334	135.334	2234.41	11005	3542.95	7000.03	847.47	1199.34	1046.27	294.934	1330.94	1457.87	2406.14	673.869	2595.61	874.537	226.801	415.335	2634.81	1479.34	2742.14	1722.01	2352.01	177.334	888.537	739.203	5806.29	1047.2	3538.28	770.936	10057.6	1938.54	1440.14	1351.47	882.003
TCGA-02-0055-01A	1808.37	2595.63	1857.75	2546.25	2877.93	930.738	169.564	683.846	931.67	1484.15	1922.97	1965.82	7193.42	253.414	1381.67	125.775	7657.4	7180.38	3436	10889.4	754.653	2184.77	929.807	987.57	1388.19	1686.32	3611.15	1466.45	2707.43	1423.59	301.861	1864.27	3921.4	2601.22	2707.43	2082.28	3515.19	447.202	1011.79	1204.65	12463.9	1815.82	2033.84	734.156	10759.9	2455.88	1776.69	2055.26	732.293
TCGA-32-1982-01A	792.624	2173.13	1366.31	1472.74	1103.8	425.706	69.9374	240.22	482.467	1575.11	635.518	564.567	3131.98	172.31	319.28	63.8559	2070.76	2349.49	1434.22	3014.41	306.103	524.024	365.905	474.358	489.562	724.714	945.676	285.831	782.488	550.377	65.8831	330.429	924.391	627.41	1028.79	844.317	1321.72	241.233	449.019	324.348	1636.94	499.698	825.059	193.595	2935.35	769.312	1724.11	502.739	302.049
TCGA-14-0736-02A	544.942	966.688	421.746	669.038	1942.37	303.045	90.8237	330.922	463.111	682.527	1078.19	1050.32	1438.79	319.232	167.259	43.1637	2930.64	3709.38	2276.89	5007.89	224.811	457.715	538.647	165.461	660.045	888.454	642.061	294.053	1333.58	571.02	353.403	268.874	1759.82	446.925	1025.14	2087.15	770.653	283.262	578.214	1032.33	1294.01	477.499	1544	497.282	3342.49	582.71	790.436	452.32	375.884
TCGA-06-2570-01A	3310.4	8633.38	4737.91	5166.56	2317.48	2294.71	529.625	939.465	1173.09	5015.1	1980.9	1922.49	11888.3	599.911	1310.7	377.172	4241.95	5273.48	5498.2	8711.59	1299.81	2467.95	7374.16	2575.86	2174.93	2102.66	4917.1	1046.38	1367.12	2792.66	300.946	1943.28	2866.9	2120.48	2434.29	2992.63	7074.2	992.923	675.148	1327.53	3663.82	3280.7	2374.9	391.031	12172.5	2866.9	5702.13	2337.28	925.606
TCGA-06-0745-01A	1866.93	2955.22	1873.9	4686.74	8655.58	1411.9	650.189	971.798	2282.13	3976.81	4299.41	2763.05	11764.1	782.616	1908.75	115.501	10331.3	10195.9	6771.72	12463.1	1174.92	1938.62	1485.58	1689.69	2608.72	1293.41	3595.45	1055.44	2990.07	1944.59	341.523	1156	2400.62	2184.55	3861.3	4096.29	3357.48	951.884	1173.92	2212.43	1900.78	1979.44	4062.43	1164.96	9999.76	3359.47	3527.75	1761.38	935.953
TCGA-14-1402-02A	804.27	2142.92	1010.98	1242.96	3334.43	529.862	273.506	863.846	696.854	1421.69	927.032	2140.21	4249.72	315.931	347.524	150.744	3110.57	6622.82	1063.33	6447.7	763.651	861.138	857.527	417.932	1356.7	1678.05	1620.28	634.57	2802.76	981.192	306.905	323.152	3655.77	1139.16	3757.78	3104.25	1881.14	271.701	1122.91	1367.53	4599.05	1201.44	3582.66	489.242	4861.73	847.598	1515.57	1017.3	520.835
TCGA-14-0781-01B	1796.29	5368.55	4188.3	4659.99	3737.96	1501.49	141.304	896.622	1004.38	2832.19	2827.1	1735.3	9300.67	473.725	1159.92	172.818	9063.81	6595.56	6040.51	9187.83	872.224	2856.58	942.368	1280.89	2199.87	2504.85	4840.94	1076.56	2196.82	1293.09	426.963	975.915	2580.07	1856.27	3531.59	1818.66	4848.06	834.61	830.544	1685.49	9340.32	2319.83	2866.75	455.427	13697.4	3634.27	4051.06	2044.34	1473.02
TCGA-32-5222-01A	1294.61	3908.74	1743.94	3359.75	3886.49	1476.12	180.622	1034.8	1005.43	2035.78	1703.9	3393.56	8991.96	699.355	580.126	258.921	5098.35	13154.3	4969.33	13286.9	886.205	1713.69	848.835	970.733	3086.59	2287.58	5044.96	1183.39	2919.32	1580.22	577.457	638.851	3871.37	2227.08	3929.2	2664.84	2901.52	358.575	1307.06	1594.46	4802.95	2446.85	6188.31	531.189	16768.5	2758.27	3159.55	3099.05	872.859
TCGA-28-5204-01A	1709.43	5239.44	2725.64	5885.46	5931.6	2172.96	195.063	805.422	978.462	1019.36	1745.08	3071.72	10959.2	1104.31	1648.6	292.595	7924.18	4011.38	2804.3	13894.6	1265.81	2863.03	913.441	1375.93	1794.37	3482.82	5889.65	1203.94	3012.99	2218.06	465.635	1253.23	3806.88	2750.81	11216.1	2010.41	3929.58	399.565	5235.25	1718.86	1583.58	2692.08	1994.68	984.755	12110.7	6859.72	3673.69	2744.52	773.961
TCGA-06-5410-01A	1779.52	3572.06	2204.36	4946.78	3043.02	946.872	136.269	559.106	1089.15	1599.16	2654.25	3006.95	7766.36	555.098	1273.52	141.279	13160	6688.23	15788.2	8861.52	763.51	2603.15	864.71	1278.53	1878.72	2952.84	3880.67	975.93	1550.07	1683.33	376.745	1244.46	2625.19	1887.73	3241.41	2604.15	3663.24	595.177	1470.91	1831.62	5430.74	2100.15	2977.89	473.937	14105.9	2973.88	2788.51	1833.63	1018.01
TCGA-14-1829-01A	483.464	1772.7	796.82	624.271	3366.34	411.026	336.96	928.674	369.516	1364.93	648.688	2285.47	2016.06	402.073	125.342	48.0208	2261.05	8730.84	2083.62	7461.95	592.528	533.926	644.618	129.412	1679.1	1287.61	1255.05	617.759	2974.04	718.685	163.596	169.294	2566.27	839.957	1579.8	2727.42	1087.39	136.737	535.554	1207.03	2474.29	704.034	4277.92	398.003	4992.54	716.243	1015.76	926.232	650.316
TCGA-02-0047-01A	1524.72	3350.65	2519.74	3806.61	1700.25	1702.33	184.878	584.753	758.206	1546.53	1448.9	1401.12	6508.11	547.362	947.238	207.728	2886.38	6427.09	3455.55	6323.23	613.835	1998.34	439.344	1622.35	1955.76	1900.71	4670.76	449.73	1308.68	1857.09	159.95	1212.09	1604.7	1037.6	3688.2	2154.14	3639.39	579.56	722.892	945.161	2482.35	2133.36	1772.96	285.625	10047.8	2582.05	3786.87	1414.63	830.911
TCGA-15-0742-01A	2516.98	5543.59	6867.98	5342.23	5046.42	1863.08	401.679	735.893	2008.4	4839.87	3761.46	2004.24	10906.6	861.482	1734.38	77.8448	7405.63	6497.44	1378.37	8904.4	1119.93	2498.3	1026.51	1763.44	1884.88	3010	4853.36	1151.06	1730.23	2061.33	287.507	1376.3	3374.31	2375.82	3836.19	1846.48	4503.58	667.389	1038.97	902.999	2607.28	2251.27	2142.29	911.303	9713.99	3801.94	3349.4	1902.53	1074.26
TCGA-19-2619-01A	2729.28	5124.67	3506.3	5847.58	2655.76	2881.41	364.516	973.064	1366.17	3863.67	2808.92	1826.67	13433	1083.34	1140.52	291	8251.14	7001.37	2204.46	7186.18	1051.69	2448.49	877.085	3326.59	2412.75	3408.28	7966.26	854.622	1865.47	2539.36	674.917	1346.77	2011.48	1995.14	4756.07	1715.37	6423.45	1041.47	719.843	1870.57	5119.56	2276.95	3203.05	495.211	12596.7	4273.11	7094.28	1976.76	1455
TCGA-06-0168-01A	411.421	765.204	399.496	1311.78	818.867	383.596	74.5328	164.966	231.549	277.262	511.792	373.658	2541.07	329.932	397.508	24.8443	1913.01	1251.16	1438.98	2543.06	220.617	414.403	244.468	300.119	429.309	529.68	1454.88	177.885	494.898	408.44	180.866	345.832	431.297	349.807	879.487	500.861	820.855	113.29	473.035	347.82	1827.54	346.826	458.128	203.723	2245.92	766.197	620.113	483.967	159.003
TCGA-19-1390-01A	4772.91	10224.6	6906.27	8027.25	3196.16	3679.07	2116.87	1036.62	1721.23	6009.28	3214.58	2719.06	20733.3	2324.39	2785	503.279	6543.59	6813.17	3487.07	10412.7	1046.32	3829.38	748.615	5111.33	2522.21	1472.02	5667.95	1036.62	2048.99	2958.58	607.038	3841.02	3789.62	2366.09	3765.38	2959.55	6736.57	2151.78	931.89	1566.08	2589.12	4026.23	2179.91	714.675	15688.9	5982.13	15090.6	2484.39	1457.47
TCGA-41-4097-01A	1380.05	4000.06	2653.1	4645.41	1416.46	1222.3	107.007	520.692	901.283	1740.79	1624.96	1277.46	6059.67	281.306	933.275	141.205	6678.54	4028.75	4226.21	5321.65	779.935	1768.37	603.429	1408.74	1321.59	1569.8	3243.29	428.027	689.476	1458.38	166.577	1003.88	1184.8	1145.08	2829.61	1332.62	3690.08	770.007	743.531	1021.53	3125.26	1324.9	1493.68	314.401	8868.32	1922.81	3649.26	1150.6	762.285
TCGA-06-0649-01B	1808.06	5189.48	3052.01	4651.69	2817.32	1112.41	172.597	751.427	1202.91	2032.22	2155.35	1471.28	6600.77	947.177	882.979	130.5	5322.08	5573.61	5106.33	5444.16	713.54	1617.57	665.129	1954.34	1518.64	2187.98	2945.72	496.742	1328.15	1323.94	349.403	881.927	1955.39	1140.82	2940.46	1864.89	3262.5	993.483	1151.35	1044	2759.44	1684.92	2011.17	509.371	7350.09	2825.74	3096.22	1255.54	957.701
TCGA-27-2526-01A	695.954	1329.74	725.827	1482.33	6136.83	673.347	199.421	469.89	899.411	528.021	2457.64	1769.76	4544.69	277.736	585.344	42.7907	7971.17	4249.19	2387.4	5675.01	410.952	829.17	54455.6	490.882	1545.31	1487.98	2166.18	934.128	1838.38	901.026	229.293	601.491	2690.16	971.267	2474.59	2094.32	891.338	174.392	992.259	2041.84	2255.79	972.075	2657.87	894.567	5288.28	2171.02	877.612	1205.4	486.037
TCGA-27-2523-01A	2421.61	4792.17	3621.18	6167.35	4654.35	2477.76	486.976	1299.62	2268.47	2766.68	2757.49	2993.32	20005.8	1320.04	1718.2	293.003	6807.46	9563.93	2843.25	12072.3	1322.08	2370.56	1142.4	3025.99	2785.06	1830.5	5785.52	1201.62	2585.98	3125.02	377.738	1581.4	4233.73	2437.94	4550.22	2336.87	4254.15	737.101	772.833	1980.57	2919.82	3799.84	4079.58	677.887	12177.5	5131.12	4839.14	3315.93	1591.61
TCGA-06-5412-01A	1697.45	3064.7	2788.02	4550.09	4203.74	1246.08	220.133	861.347	1254.15	1622.73	2714.3	2319.48	8257.02	524.079	897.7	152.478	6274.81	7605.71	9336.48	8103.53	935.062	2894.05	1261.22	1234.97	2364.92	2740.56	4065.4	1254.15	2205.37	1813.58	316.063	1262.23	3332.29	2479.02	3881.62	2261.92	3512.04	603.852	1489.43	1832.76	6522.21	1904.46	3279.78	576.588	10609.8	3122.26	2624.43	2439.64	1338.98
TCGA-19-4065-01A	2565.99	7689.69	4415.07	3698.16	4104.13	1258.2	572.285	1275.76	1190.02	3061.83	2233.36	3343.84	9387.95	828.47	930.738	213.832	8616.3	8922.07	6435.62	11671.9	1309.85	2542.23	1336.71	1327.41	2180.67	3662	5157.8	1196.22	2697.18	2115.6	584.681	1364.6	4978.05	3773.57	5020.41	2702.34	6810.61	597.077	1729.25	1526.78	8621.46	3444.04	3548.37	483.447	11235	4074.17	4304.53	2704.41	1456.54
TCGA-06-0644-01A	1746.38	2731.52	1789.22	5000.66	4408.79	1137	222.922	629.828	1730.81	901.422	2745.15	2086.12	12571.2	849.829	1125.32	104.16	11883	9243.96	3386.66	6515.36	675.58	3092.68	1203.19	1771.69	1681.16	2782.14	3941.53	960.803	1891.43	2574.8	270.621	1541.96	3924.98	2375.24	3737.11	1731.78	3522.95	746.643	1575.06	1261.6	5847.56	1899.22	2959.31	945.228	11830.4	5369.6	2399.57	1447.53	1686.03
TCGA-12-0821-01A	2210.34	5006.67	4166.48	6275.57	5102.53	2101.55	509.499	1259.21	1539.27	3622.51	2783.4	2437.63	13948.2	1555.43	980.221	161.575	6011.66	10635.9	2528.11	9393.96	1410.01	3381.22	1288.29	2098.32	3023.6	3536.34	4924.8	1062.09	2995.6	2436.55	414.709	1427.24	4046.91	2964.36	4078.15	2421.47	17020.3	1425.09	1785.94	1656.68	5480.62	2846.95	3966.12	644.145	10785.7	5441.84	4672.74	3311.21	787.408
TCGA-28-1753-01A	1278.9	3103.53	3157.38	3356.21	1258.19	804.62	200.896	380.046	639.968	2057.63	1125.64	891.606	7127.67	497.063	634.79	122.195	3784.92	3369.67	1981	3913.33	476.352	1402.13	399.721	992.054	936.135	1132.89	2525.7	444.25	761.127	1278.9	180.185	642.039	1161.88	1014.84	1801.85	775.625	2397.29	361.406	730.061	596.475	1923.01	1016.91	1073.86	245.425	5364.13	2340.34	3734.18	960.988	472.209
TCGA-12-0619-01A	4099.35	6976.7	5494.27	6896.57	3396.1	1558.34	471.299	1273.67	1428.66	2506.22	2056	2701.27	15371.5	1227.28	1832.48	320.526	8743.81	5363.53	4858.49	10477.2	1187.21	3567.96	550.376	2897.38	1702.79	3486.77	8930.43	1064.9	2887.89	2917.42	437.56	1704.9	3070.3	3203.15	4864.82	1457.13	7677.85	1153.47	2445.06	1097.59	7055.78	2707.6	1516.17	634.725	11019.1	5093.62	4877.47	3003.87	1146.09
TCGA-14-0789-01A	1147.05	2828.89	2067.34	5822.19	1507.04	1245.32	39.6838	506.441	650.059	1312.4	1435.23	1322.79	9019.57	280.621	799.346	155.901	5806.12	3802.09	4490.89	5349.76	709.585	1668.61	582.03	1158.39	1235.87	1827.35	4462.54	724.702	935.405	1178.23	215.427	986.427	1431.45	1245.32	4035.47	898.555	3477.06	551.794	709.585	653.838	6676.33	1452.24	1520.27	409.121	15652.4	2920.54	2897.86	1754.59	567.857
TCGA-32-2634-01A	3361.47	5578.61	6014.23	8168.52	3051.55	2737.29	973.114	1808.6	2337.42	3240.1	2952.93	2870.58	19680.1	2099.02	2042.67	381.443	9274.92	13322.3	2510.81	11353.4	1696.99	3380.97	1183.34	4082.09	3385.31	3827.44	9415.8	1126.99	3341.96	3600.95	477.888	2101.19	2086.02	4117.85	7521.58	2148.87	7918.2	1135.66	1475.93	1952.73	6324.16	2897.67	3541.35	735.795	19413.5	5189.58	6665.5	3806.85	1527.94
TCGA-06-0158-01A	3821.49	7987.97	7208.81	9736.3	2631.52	1899.07	263.258	1026.49	1511.61	3379.89	2599.67	2150.65	14466.5	961.741	1520.1	358.795	9475.17	7013.49	5443.5	8086.69	1320.54	2981.82	807.82	2769.52	2258.92	3141.05	5849	873.635	1574.24	2489.28	348.18	1416.07	2426.65	1879.96	9711.89	1951.08	6146.23	1253.66	2935.12	1398.03	6494.41	2347.03	2381	833.297	12963.3	3387.32	7785.22	2171.88	1106.11
TCGA-06-0152-02A	2561.61	7214.8	4215.61	9492.72	2804.48	2188.94	406.173	876.203	1571.3	3940.29	2666.29	2451.69	17213.1	1603.75	1754.5	415.594	8148.58	7784.28	3599.03	10663.1	1152.57	3413.74	1041.6	2910.21	2715.5	3360.35	7458.71	1105.46	2197.31	3213.79	620.774	1808.93	2476.82	2776.21	5982.67	1476.04	6581.46	1031.13	2199.4	1645.63	6722.79	2714.45	2660.01	554.824	12999.6	5230	8672	2380.51	1567.12
TCGA-12-0618-01A	3796.32	8691.93	10247.7	6613.11	4385.88	3022.52	1474.93	915.048	1584.45	6069.61	2637.67	2468.79	11537.4	1048.11	1766.64	585.467	7779.95	12199.6	2444.22	14517.9	1364.38	2851.59	18401.3	1818.84	4430.92	3376.67	6207.79	1351.08	1658.14	3114.64	492.324	1337.77	3413.52	2697.04	4914.03	2233.37	6235.43	1430.91	1531.22	1555.79	5283.53	2684.75	3466.74	728.763	19599.8	6131.03	10250.8	3184.24	997.955
TCGA-26-5139-01A	2097.64	5693.73	3581.36	7658.69	3343.37	1978.64	126.364	741.333	1085.67	3258.08	2270.33	2034.45	13040.7	634.977	1207.83	213.765	7292.23	6602.5	3877.26	9137.14	1155.17	2560.97	1034.08	1706.96	2326.14	2973.76	6107.57	1177.29	1481.61	1914.41	405.417	1441.6	2782.11	2248.22	4655.45	1288.91	4870.26	710.795	1036.18	1160.44	7523.9	2145.02	2820.01	522.303	9763.7	4392.19	5335.7	2576.76	620.235
TCGA-06-0747-01A	4280.72	10177.8	7892.54	10287.4	4566.51	1934.98	286.815	769.28	1458.66	9745.57	2883.52	1875.57	18863.2	1022.29	1549.83	398.468	9307.16	6631.58	2918.35	7886.4	1619.48	2837.42	1061.22	2523.97	1912.44	2682.75	6251.55	1296.81	1969.81	2236.13	380.03	1742.4	2231.01	2578.26	7883.32	2002.59	6063.07	1376.71	2707.33	1257.89	12425.2	2729.87	2384.66	526.511	10982	4417.98	7492.03	1921.66	770.304
TCGA-32-2616-01A	2389.7	4785.52	3327.24	8194.29	7621.58	1783.36	706.211	1005.82	2942.04	1946.41	3966.2	2927.77	17302.7	2170.61	1877.12	220.118	12774	8434.79	2495.69	14653.1	1086.32	5046.4	1309.5	2829.94	2581.29	3756.27	6390.55	1232.05	2881.91	3020.5	572.714	3740.98	3592.2	2482.44	7668.45	4048.74	4356.5	852.956	3014.39	2666.89	8301.29	2744.34	3424.05	1109.76	12110.6	8002.71	6236.67	3001.14	2261.3
TCGA-06-0129-01A	4761.9	12215.4	10153.5	7447.19	2266.17	3404.52	1331.06	1877.59	1741.75	7499.84	2357.78	2457.82	17363.8	2380.95	2111.37	683.431	4182.73	4193.26	6716.37	9102.59	1341.59	4622.9	13029.4	4337.52	2070.3	3772.03	9815.5	1080.43	1771.23	4004.76	697.121	1934.46	2657.9	3216.02	16518.2	2724.25	10071.4	2026.07	3439.27	906.678	2472.57	4229.06	2380.95	438.07	12124.8	4221.69	11852.1	3328.7	1855.48
TCGA-76-4929-01A	1940.95	3296.95	3391.65	5155.45	3671.32	1997.78	576.046	709.752	1731.48	2552.65	3290.26	2710.87	6716.46	1161.01	1546.52	187.187	10944.9	8912.56	3084.13	7368.27	989.418	3144.3	892.482	2833.44	1761.57	3389.43	4694.17	771.033	1536.5	2086.92	310.865	1665.74	2441.23	2337.61	5526.48	1898.61	4025.64	1029.53	2878	2082.46	3361.57	1908.64	2471.32	579.389	11360.5	4387.76	4296.39	3227.87	1415.05
TCGA-06-0157-01A	2667.6	6508.47	4279.36	7818.57	3747.14	2272.2	371.697	963.18	1649.47	4078.97	2576.02	2428.42	15665.1	992.27	1422.15	266.114	6364.1	8692.32	3176.12	7909.07	1021.36	2448.89	12045.1	2022.25	2672.99	2919.71	4555.17	714.305	2279.74	2361.62	400.786	1210.98	2847.52	1568.67	5045.38	1764.75	4444.2	776.793	1883.27	1594.53	4397.88	1911.28	2522.15	652.894	8129.93	3246.15	7856.28	2794.73	1264.85
TCGA-06-AABW-11A	2195.96	5477.87	3196.46	6590.54	968.463	915.946	94.354	599.949	842.955	2381.1	2301.88	868.769	2522.63	531.409	1005.85	328.459	18561.9	4403.48	1903.99	7330.24	553.662	1834.56	234.995	2110.5	1762.46	1322.74	3386.06	369.405	868.769	1531.92	142.421	1160.73	1037.89	1093.08	2041.07	2622.33	4319.81	1035.22	364.954	1628.05	486.012	1464.27	1696.59	226.093	7661.36	1933.37	4545.01	775.305	642.675
TCGA-28-5220-01A	1632.91	2235.31	1046.81	3797.88	3497.19	1519.77	535.129	1245.58	1197.67	1886.71	3033.42	2991.62	8307.24	962.212	666.617	183.473	6477.61	9316.34	3920.2	6388.93	579.978	3024.24	815.434	1104.91	2583.91	2015.14	3252.56	951	2310.74	1591.12	331.27	986.675	3556.31	2289.33	5976.11	2494.21	28617.7	956.097	3070.11	1814.34	1123.26	2263.85	3355.51	735.929	6262.53	1973.35	3908.99	2151.73	1628.83
TCGA-12-5295-01A	709.337	975.338	516.404	2697.78	5388.17	628.88	313.619	547.601	1277.46	822.634	2334.9	2307.81	5922.63	287.347	784.047	79.6362	6490.76	6639.36	3216.65	9912.65	378.477	905.554	802.109	471.249	1820.96	868.609	1650.19	642.015	2413.72	999.968	350.563	586.188	5256.81	859.578	1765.13	2625.53	966.307	236.446	862.041	1408	2377.59	958.918	2939.97	667.466	7339.67	2513.06	1176.48	1230.67	387.508
TCGA-06-0645-01A	1588	4673.53	2916.41	5655.83	2869.21	1193.7	148.475	518.188	1271.38	2184.85	1978.36	2115.03	10132.7	508.356	1174.04	129.793	7889.84	5763.99	7413.93	8352.96	973.447	2596.84	842.671	1595.86	1792.52	2240.89	3758.1	1031.46	1948.86	1449.35	334.315	1153.39	2372.65	1607.66	2919.36	1575.21	3688.28	651.915	1302.85	945.915	6111.08	1888.88	2319.56	558.503	11419.8	2886.91	3604.7	1715.82	589.968
TCGA-26-5134-01A	676.458	1571.27	1155.97	1257.65	797.407	528.75	126.301	232.265	378.902	1532.73	557.649	501.991	3141.46	338.229	483.796	142.356	1714.69	1796.04	1010.41	1579.83	331.807	582.267	237.616	520.187	533.031	519.117	1350.77	306.118	540.524	755.663	116.668	374.621	719.271	741.749	1111.02	461.318	1717.9	230.124	270.797	327.525	1093.89	643.277	553.368	110.245	2406.13	789.914	1566.98	527.68	294.345
TCGA-32-2615-01A	3272.82	7533.32	4107.22	6201.31	3217.77	2373.66	538.634	1072.95	1626.7	5019.34	3971.21	2366.1	12036.7	1020.06	1899.79	305.478	9552.93	8153.99	5037.69	11713.9	1789.69	3502.74	1415.13	3025.63	1853.38	2661.87	5506.16	1241.34	2750.38	1963.48	368.085	1809.12	3419.62	2439.5	5771.7	2403.88	7414.58	1150.67	1987.23	1697.94	9092.01	2085.45	3335.43	754.519	17390.6	3251.23	5770.62	2375.82	1286.68
TCGA-32-1980-01A	1652.2	3577.29	2169.2	4910.96	2036.23	1346.57	198.463	496.157	875.22	1743.49	1944.93	1805.02	5715.72	348.302	923.844	171.67	7625.93	7718.21	5641.3	9980.69	738.281	1918.14	580.503	1536.1	2616.73	1947.91	3176.39	711.489	1898.3	3242.88	222.278	1386.26	2328.96	1553.96	2897.55	2357.74	3346.08	794.843	861.328	2083.86	4011.92	1853.64	2651.46	317.54	11186.3	2672.3	4465.41	1179.86	681.719
TCGA-26-1442-01A	4245.63	7271.41	5476.41	5784.35	3011.87	1350.97	226.487	898.993	1017.2	3868.15	2874.79	1699.64	4320.13	474.827	1257.6	479.794	5889.64	7485.98	4703.57	13191.8	992.369	3149.95	647.672	2393.01	2015.53	2458.57	6136	788.729	1985.73	2358.24	302.975	1724.48	2271.82	2145.66	5162.5	2686.05	5655.21	1157.27	570.19	1259.58	5422.76	3227.43	2418.84	291.055	14293.5	3621.8	6295.93	2000.63	956.608
TCGA-06-0187-01A	1552.54	4557.22	2548.35	6346.03	3126.37	1300.03	224.109	574.976	1218.91	2020.02	2501.7	1836.48	10601.1	392.444	1462.28	155.152	8176.42	8097.32	2919.5	8419.8	916.716	2336.41	938.012	2091.01	1282.79	2807.95	4827.97	822.408	1833.43	1999.74	277.854	1442	3710.47	1449.1	6016.46	1420.71	3859.54	1009	2478.38	1041.45	7177.56	1942.95	3415.38	377.233	10063.6	4605.89	3724.67	2051.46	940.04
TCGA-14-0790-01B	1782.73	6021.71	5182.97	5256.63	3510.74	1537.53	185.219	684.046	1114.47	3358.14	1629.08	1565.94	9461.94	525.137	816.646	179.957	4097.96	6874.14	729.298	6072.23	917.674	1555.42	1110.26	1149.2	1833.24	2217.36	3544.41	725.089	1590.14	1580.67	97.8712	761.922	2730.92	1507.01	5216.64	1337.57	3413.92	454.628	856.636	1457.54	3432.86	1660.65	3377.08	368.333	6515.28	2027.93	4054.82	1419.66	521.98
TCGA-14-2554-01A	2522.66	2518.08	2707.56	4234.33	4614.2	907.096	169.337	974.831	987.645	1544.17	2247.14	2228.84	8094.3	2060.42	689.246	101.602	4390.86	11750.1	5427.93	6899.79	1276.89	1813.28	1045.31	854.007	2212.36	2247.14	3385.82	664.532	2177.58	1545.08	213.273	770.711	2981.24	1535.93	3766.6	2081.47	2185.82	475.058	1143.25	1247.6	4873.24	1961.56	4884.22	607.782	12450.4	3014.19	2599.55	1740.05	331.351
TCGA-28-2510-01A	2598.55	5675.9	4088.93	5051.7	1987.86	1548.54	400.896	516.179	1159.07	2744.99	2198.7	1363.67	5203.34	544.221	971.082	205.641	6720.72	6849.5	2942.33	10195.8	694.817	2031.48	526.565	2407.45	2926.75	2083.41	3535.36	653.273	1653.44	5022.62	342.735	1408.33	2026.29	1757.29	3146.93	2010.71	4261.34	1038.59	707.28	1670.05	1369.9	2124.96	2343.06	370.777	9371.2	3071.11	6640.75	1256.69	987.699
TCGA-27-1834-01A	2121.98	4186.15	4349.96	5131.52	2545.95	1812.57	353.307	1032.08	859.714	1866.1	2227.98	2008.5	7452.64	745.157	1024.59	170.23	6077.95	5963.39	4033.05	7187.12	840.442	1883.23	626.317	1615.58	2331.83	2679.78	4696.84	587.774	1837.2	1871.46	231.255	1347.92	2010.64	1785.81	10601.4	1649.84	4534.11	839.372	4233.26	1551.34	2985.98	1950.68	2218.34	398.273	10539.3	4340.32	3455.98	2630.53	1233.36
TCGA-28-2514-01A	2329.44	5467.53	4134.68	7664.9	2019.59	1676.22	247.878	930.557	1137.8	3856.33	2135.4	2171.98	12159.2	1139.83	1079.89	309.847	7402.8	6060.81	2439.16	11346.5	924.462	2182.14	584.138	2735.8	2579.35	2389.38	5594.52	711.124	2025.69	3717.15	449.024	1544.16	2134.39	1750.38	5332.42	1893.62	4887.46	1061.61	1095.13	1100.21	1945.43	2465.57	1804.22	438.865	12421.3	3369.71	10142.7	2378.2	835.063
TCGA-14-1825-01A	644.763	1641.03	1609.9	1162.98	1059.54	616.642	387.661	259.11	499.139	796.412	708.034	651.793	2825.1	309.325	526.255	71.3055	1816.78	3099.28	581.491	2540.89	227.977	685.939	380.631	523.242	1001.29	1438.16	1184.07	289.239	800.43	798.421	123.529	319.368	1085.65	747.201	1140.89	613.629	1119.8	249.067	247.059	420.803	743.184	559.397	902.868	184.792	2999.85	1472.31	1508.46	825.537	419.799
TCGA-12-1597-01B	1057.74	2420.89	1295.28	2871.13	2359.64	638.121	346.787	475.901	864.071	1209.2	1433.5	1157.06	4890.61	325.268	830.137	120.837	4924.54	4512.37	2119.62	7068.99	469.28	844.207	8297.23	1146.3	1530.33	904.626	1395.42	451.899	1287	1236.51	385.687	547.907	1747.18	736.612	1063.54	2198.25	1498.05	340.993	360.029	1259.69	1930.09	776.339	1848.15	427.069	7895.82	1665.24	2702.29	888.073	390.653
TCGA-19-4065-02A	2744.2	4175.22	3985.19	3495.8	2157.14	1261.16	410.834	607.227	812.113	1883.25	1873.7	1884.31	7203.92	920.395	1251.61	216.563	7538.32	5864.2	2703.86	9268.7	855.638	2150.77	853.515	1558.41	1817.43	1955.44	4590.3	779.204	2131.66	2974.56	579.626	2227.21	2236.76	2584.96	3109.38	1631.66	4534.03	567.948	1186.85	1139.08	4752.72	3197.5	1645.46	309.983	9531.98	4379.04	3748.46	1323.8	1036.11
TCGA-41-3915-01A	1543.19	4256.31	3003.55	4019.05	2370.52	874.374	293.503	688.25	917.325	1442.97	1654.66	1601.48	7976.74	843.694	895.849	220.894	6057.21	5373.05	3913.72	6069.48	746.541	1629.1	495.99	1506.38	1162.76	1898.06	3286.83	569.621	1562.62	1442.97	317.024	1177.08	1310.03	1043.11	2688.57	1974.75	3586.47	492.922	754.722	1019.59	6162.54	1401.04	1754.88	488.831	10747.1	2532.1	2623.12	1322.3	793.583
TCGA-06-2561-01A	2250.22	4604.32	3790.26	5793.22	3469.61	1340.2	217.909	904.38	882.927	3703.33	2069.57	2052.64	8049.09	942.768	980.027	263.072	6418.72	9492.03	5535.8	8123.61	1244.23	2646.52	985.672	1982.63	2638.62	3157.99	5745.8	824.216	1542.3	2377.81	413.237	1322.13	2092.15	2111.35	5831.61	1371.81	5159.82	914.541	1580.69	1482.46	4235.12	2681.52	5455.63	462.916	13136.6	4115.43	5803.38	2116.99	1619.08
TCGA-06-0678-11A	1563.97	3967.97	2818.77	6553.66	921.832	1446.01	126.526	494.688	776.28	2068.18	1838.91	1203.42	2326.94	248.295	1580.15	389.091	6084.66	9552.23	1242.43	11824	412.874	1796.1	372.919	2698.9	4281.9	1635.32	3935.62	637.386	1380.37	5218.01	525.13	3549.39	1755.19	1475.5	3381.95	1701.92	3365.78	866.655	502.299	2483.9	1700.01	1978.75	1947.36	326.304	5975.26	2778.81	8173.77	1020.77	536.546
TCGA-19-1787-01B	5070.43	4153.35	2887.3	6169.27	5059.01	2257.91	2180.02	1140.38	1763.54	1711.61	3001.55	2497.83	11669.7	1610.86	2204.94	270.035	8672.29	10976.9	4117	14074	1922.44	2436.55	1108.18	2659.85	1987.88	2613.11	7112.32	979.397	1903.75	2377.35	835.032	2296.34	3235.23	2623.5	10294.6	2467.71	4491.93	526.569	4141.93	1184	14687.8	3044.13	4133.62	851.65	13667.9	5143.14	5587.65	2948.58	1081.18
TCGA-27-1830-01A	2315.8	5791.1	5793.23	5102.22	2718.27	2045.36	301.32	987.011	1015.76	2958.9	2127.34	1954.86	9992.55	1031.73	1294.72	226.789	4969.13	7607.54	5368.4	7668.23	1231.9	3326.24	774.063	2238.08	2474.45	1839.86	5294.93	1041.31	1999.58	2244.46	322.615	1115.84	2069.85	2436.12	5677.18	1403.32	5824.11	853.919	1330.92	1298.98	5867.76	2217.85	2482.97	412.053	12483	5008.52	4188.67	2367.97	1189.31
TCGA-06-0125-01A	3564.18	10468.6	7186.44	8655.87	3279.01	3339.15	218.808	1164.56	1897.72	7624.05	2446.29	2762.58	18287.6	1205	1587.65	502.947	7916.49	8535.58	2328.07	9032.3	1514.03	3292.49	1107.52	2894.28	2442.14	3371.3	7960.04	1500.54	1954.75	3043.61	505.021	1562.76	2978.28	2959.61	4666.52	1479.8	7364.8	905.304	1082.63	1360.55	6131.8	2924.35	2803.02	641.905	12898.3	5493.01	8028.48	2871.46	1363.66
TCGA-28-1747-01C	2448.39	5406.42	5210.97	5143.72	3398.32	1602.49	285.82	824.886	1321.92	3998.33	2703.74	1949.25	9071.65	699.84	1227.35	168.13	7047.79	6387.88	6285.95	8775.32	1043.45	2572.38	772.346	1854.68	2102.67	2989.56	4607.8	804.921	2291.82	2426.32	343.615	1246.26	3058.91	1684.45	10742.4	1770.62	3982.57	825.937	5060.7	1474.29	3146.13	2203.55	2570.28	329.954	9277.61	3978.37	4665.6	1830.51	1012.98
TCGA-14-1034-02B	2256.47	3175.7	2600.66	4339.29	2044.34	1611.77	330.672	747.651	735.173	1771.9	1031.53	2129.61	11944.7	1630.48	628.069	302.596	5035.99	6489.7	790.285	7883.09	806.923	2223.2	336.911	2351.1	905.708	3786.09	7014.82	565.678	2151.45	1592.01	501.207	1101.2	1812.46	2258.55	4678.28	928.585	4712.59	541.761	610.391	554.239	4277.94	1438.11	1747.99	460.653	11418.6	3677.95	4285.22	2725.44	880.752
TCGA-41-2572-01A	1925.69	5813.42	4636.39	4568.6	3563.51	1404.97	120.847	541.354	1413.81	4706.15	2357	1714.45	9675.6	569.847	1028.67	184.709	8285.37	4483.12	3156.75	7752.86	921.579	1660.41	1067.97	1250.71	1466.86	2029.83	2887.55	1045.37	1809.75	1511.08	178.814	1010	2957.31	1118.08	3581.19	1967.94	3110.58	775.188	1923.72	1517.95	4729.73	1195.7	2047.52	781.083	5076.55	2203.73	4303.32	1425.6	646.481
TCGA-06-2567-01A	3357.57	5474.27	5314.44	8757.32	4109.21	1924.47	1279.74	950.357	1637.21	4037.94	2924.51	2314.34	13219.7	2508.73	1518.41	246.229	9778.96	8432.26	4882.46	8082.35	1440.65	3254.97	1173.91	2521.69	2477.41	4155.65	6285.32	881.24	2042.19	1831.6	296.987	1334.82	2957.99	2803.55	8518.65	1568.09	5493.71	1764.64	3499.04	1545.41	3949.38	2172.86	2447.17	429.821	12200.2	4594.11	5149.21	2110.22	2128.58
TCGA-06-0211-01A	2279.64	6759.57	4875.74	7448.02	3045.47	2091.16	214.274	682.504	1421.55	2936.35	2384.8	2048.5	15513.1	957.291	1612.02	233.123	7000.62	6706.99	3123.84	8785.25	1030.7	2491.93	1167.6	2425.47	2292.54	3218.08	4591.03	973.163	1814.39	2085.21	284.707	1566.39	2601.05	1644.75	3780.56	1783.64	4043.44	874.954	1062.44	1301.52	6194.12	1870.93	2711.17	704.328	11425	4021.61	6313.16	1401.71	1077.32
TCGA-27-2528-01A	1772.69	3571.87	2427.03	6513.94	2418.2	1996.37	258.988	892.723	1316.52	2476.08	2000.29	2118.01	11488.7	829.938	1050.67	174.621	6120.55	7898.15	1400.89	9968.09	1041.84	2351.49	1025.16	1441.11	2164.12	1493.1	6818.05	909.401	2111.14	2115.07	524.843	1058.51	3239.31	2188.64	4631.37	1825.67	3669.98	636.679	849.559	1499.97	6205.9	2422.13	3345.26	377.691	15100.8	33907.8	4903.11	2500.61	843.673
TCGA-06-0184-01A	2323.43	4866.28	2727.98	4591.03	3760.4	787.538	177.294	750.316	1485.94	2219.6	2516.4	1625.03	10881.5	333.038	1340.97	121.461	8229.97	8843.15	8406.28	11033.4	651.384	2196.09	441.766	1674.01	1782.74	2330.29	3925.94	939.364	1816.04	1640.7	344.793	1169.55	3109.01	1557.44	3077.67	2296.99	3588	472.131	1427.17	2009.98	7173.06	1675.97	3844.63	523.066	8946	4282.48	2118.71	1880.69	1308.65
TCGA-06-0744-01A	3098.68	10653	9756.59	4727.62	5287.66	1410.04	257.75	899.282	1772.03	5733.99	2362.39	2863.68	11690.7	535.399	1338.02	106.132	5733.04	7992.14	2105.59	12013.8	1305.81	1895.22	664.274	1652.63	1438.47	1871.53	4381.75	853.796	1810.88	1998.51	309.868	1060.38	3876.67	1992.82	3181.13	2370.92	3915.52	746.716	1097.33	1147.56	5661.97	2101.8	2454.31	972.247	7325.97	2914.85	5181.53	1386.35	601.732
TCGA-06-0171-02A	1567.11	4424.25	3161.72	6973.87	1770.49	1256.63	114.954	649.441	818.433	1131.85	1794.07	2303.01	7715.67	553.154	1293.97	226.96	9271.97	4580.47	10642.6	7227.36	1123.01	2532.92	429.358	2150.72	1782.28	1946.36	6284.15	384.162	1423.66	1418.75	229.908	1317.55	900.964	1354.88	6460.02	1375.52	5245.63	774.22	2571.23	995.285	7050.51	2147.77	1647.67	289.841	17323.7	3966.4	2787.39	1663.39	1401.06
TCGA-14-0787-01A	1429.94	3532.73	4019.59	2324.89	3200.14	1324.91	146.605	534.998	1153.14	2690.3	2575.43	1901.48	8487.75	815.078	1053.58	70.0201	5846.68	5251.51	2828.16	5962.65	906.98	1798.64	833.677	631.275	1868.66	2360.99	3240.62	885.098	1778.95	1310.69	391.675	898.227	2357.71	1775.67	2729.69	1590.77	4032.72	498.893	606.112	1074.37	4435.34	1317.25	1786.61	512.022	6087.38	3104.96	1044.83	1508.72	486.859
TCGA-06-2565-01A	4671.39	10905.3	7119.43	6904.92	1759.78	2736.75	172.826	1350.08	1245.37	7195.67	1929.55	2547.66	14692.3	906.83	1223	640.474	7138.74	7130.61	1823.83	9760.62	1586.95	3522.61	870.231	2433.8	2257.92	1778.08	8754.16	1072.54	2597.48	2884.17	406.65	1267.73	3109.86	2347.39	8250.93	1988.52	7505.74	1390.74	1775.03	1394.81	7359.35	3481.94	3066.14	325.32	16802.8	3023.44	11711.5	2735.74	1398.88
TCGA-06-0178-01A	852.87	3015.79	742.192	812.36	3198.08	400.755	826.104	334.203	826.104	2421.17	1098.1	2349.55	3041.11	209.781	251.738	52.0836	3017.96	8159.77	1380.22	7310.52	408.712	423.18	4817.74	380.5	711.086	1140.05	551.942	771.851	2209.21	841.296	141.783	479.604	4614.47	515.049	1147.29	6383.86	1175.5	159.144	185.186	1427.24	1621.1	673.47	2472.53	598.962	4532.72	572.197	1583.49	1100.27	545.431
TCGA-06-2557-01A	3503.31	8871.26	6687.45	7439.31	2795.36	2438.71	350.224	1046.39	1493	4812.09	2302.69	2174.17	12792.3	1408.39	1661.15	343.798	8300.41	6286.89	6360.79	10498.1	1490.86	3303.03	903.941	2033.87	2181.67	3411.2	7933.05	964.989	2046.72	2882.12	536.581	1480.15	3710.01	2826.42	5762.09	2289.84	6834.18	1202.76	2776.08	1632.23	2666.84	3472.25	2398.01	494.811	13309.6	5286.56	5692.47	3294.46	1211.32
TCGA-06-0211-02A	1501.25	4825.23	3223.77	4305.3	3428.17	1200.6	152.804	644.952	1195.64	2540.12	2119.41	2043.01	9647.49	578.472	974.374	165.703	5407.67	7695.77	4314.23	8208.75	968.42	1754.27	803.709	1316.69	2195.81	2131.32	2847.71	868.205	2259.32	1735.42	233.175	864.236	2515.31	1775.11	2905.26	1906.08	3340.85	541.76	755.09	1015.06	5601.16	1787.01	2620.49	766.004	9500.64	3038.22	4095.94	908.886	947.583
TCGA-06-0675-11A	1489.32	3701.22	2897.06	5808.52	760.011	1786.79	288.843	492.28	1138.1	1808.87	1897.15	1259.01	1679.32	150.659	1216.79	452.936	4333.6	7636.58	2428.77	11088.3	404.955	1629.42	304.196	2499.78	6064.74	1361.69	3915.21	482.684	1540.17	8933.01	432.784	2136.09	2146.65	1352.09	4813.4	1531.54	3332.73	1285.88	467.33	2247.41	797.436	1710.98	1960.48	402.077	7808.35	3124.49	8853.36	1209.11	732.183
TCGA-06-0210-02A	2083.19	4912.29	3504.95	6198.06	2923.89	1951.32	221.506	610.946	1240.44	2022.41	2570.51	1910.11	10442.7	916.934	1799.87	207.083	8021.63	5401.67	8952.98	8040.17	938.569	2758.01	805.665	2232.58	2470.57	2954.79	5629.36	784.03	1863.75	2171.79	325.563	1393.95	2624.08	1936.89	4241.59	1957.5	10457.2	977.719	1603.09	1848.29	4742.3	2315	1885.38	424.468	12643.4	5374.88	3309.2	2504.57	1031.29
TCGA-76-4927-01A	1315.01	2465.27	1928.82	4745.69	2703.36	1017.65	263.203	496.268	989.522	1098.02	1803.24	1369.26	8975.02	627.87	821.756	101.464	5641.78	4624.13	2975.6	5467.99	457.089	1611.36	627.87	1186.42	1393.37	2332.66	3260.9	534.443	1290.9	1186.42	222.015	991.532	1751	1267.79	2655.13	1164.32	2167.91	332.52	999.568	980.481	2891.21	1380.31	1692.74	285.304	6787.02	3472.87	3145.38	1346.15	729.333
TCGA-06-5858-01A	3956.27	5541.08	4287.7	5639.67	3614.34	2341.04	480.374	1185.2	1193.59	1955.06	2546.61	2327.4	11923.3	1756.83	1296.38	296.825	7430.06	7698.57	5052.31	10707.7	1170.52	3042.72	768.808	2436.48	2834	3383.59	7885.26	857.96	2092.46	2823.51	312.558	2051.55	2515.14	2367.26	6299.4	2094.56	5017.7	706.925	1281.7	1434.83	4027.59	3840.89	2428.09	404.856	12167.7	8312.14	6388.55	2840.29	1510.35
TCGA-12-3653-01A	1648.45	2387.03	1349.19	5076.35	3075.23	1217.2	139.051	550.156	1028.77	1431.82	1908.42	1320.98	9541.08	922.973	1405.62	155.172	4558.44	4133.23	1694.8	6687.52	676.108	1301.84	757.725	1580.94	1659.54	1606.13	3908.53	493.73	1382.44	1876.17	290.192	1035.83	2149.24	1328.03	7072.43	1592.03	2927.11	460.479	4341.8	769.816	1532.58	1360.28	2134.12	679.131	7836.2	3405.73	3454.1	1696.82	639.834
TCGA-28-2513-01A	1407.38	2605.19	1672.7	6105.37	2792.65	999.777	98.055	591.214	1139.17	1270.87	2225.46	1520.81	8291.42	495.082	931.523	117.282	8950.89	5739.1	5361.3	6059.22	531.612	1716.92	749.833	1029.58	1520.81	1754.42	2659.02	579.678	1495.82	1205.5	217.259	938.252	1814.02	948.827	3164.68	1586.18	2738.81	505.656	1202.62	1240.11	5589.14	1170.89	2146.64	569.104	8013.6	2666.71	3106.04	1491.01	925.755
TCGA-19-1389-02A	1553.41	2290.61	1949.52	4222.12	2552.67	1446.38	158.042	988.261	831.22	1028.27	2036.54	1646.43	10052.7	565.149	1135.3	139.037	7438.97	4723.25	3981.05	7195.9	996.263	2903.77	1011.27	664.175	1367.36	2177.58	4760.26	1017.27	2217.59	1028.27	185.049	1161.31	2148.57	2739.72	3659.97	1041.28	3923.04	323.085	1163.31	774.205	14284.8	1981.52	1906.5	290.077	6605.75	3642.96	1513.4	1811.48	521.138
TCGA-12-3652-01A	706.411	1918.43	1630.42	2247.23	2704.04	561.608	163.202	422.406	1042.42	1575.22	1840.03	2173.63	5801.69	328.005	517.608	88.8013	7120.11	4599.27	1115.22	9221.74	641.61	374.406	1027.22	736.011	1221.62	559.208	1367.22	721.611	1406.42	1023.22	366.405	435.207	3124.05	768.012	2234.43	3101.65	1176.02	286.404	557.608	1527.22	3700.06	838.413	2588.04	658.41	6692.9	957.614	1797.63	1073.62	376.006
TCGA-27-2524-01A	1353	2682.05	1191.93	3994.58	4069.75	809.489	76.8189	446.871	954.867	1091.98	1426.52	1754.44	9354.56	390.702	882.178	55.3426	5832.45	5092.35	3495.67	7311.01	581.511	1434.78	1172.93	554.252	740.93	1512.42	2307.87	1372.83	1791.61	1131.63	690.544	796.273	4457.15	1257.19	1904.78	2535.02	1590.07	219.718	684.762	1386.04	5331.89	1005.25	2631.67	924.305	4719.82	2141.02	2633.32	1207.63	341.968
TCGA-14-0817-01A	1394.95	3227.86	1473.4	2633.84	3821.01	651.779	390.55	817.31	1552.72	1741.53	1812.22	2894.21	7908.43	687.989	667.298	101.733	6152.24	6237.59	5616.85	9707.71	680.23	1043.19	888.868	831.105	1650.14	1523.4	1913.09	834.553	2213.98	1144.92	354.34	697.473	5019.39	1332.87	3108.02	2976.11	1904.47	268.126	1948.44	1698.42	2790.75	1001.81	3130.44	506.077	6452.27	1586.34	1879.47	1733.77	644.02
TCGA-06-1804-01A	4760.14	7856.07	12797.6	8242.79	3803.11	1871.68	483.401	1191.66	2817.85	7902.79	2678.8	2246.45	13200.6	1972.71	1982.49	500.781	13578.7	8608.88	3823.75	6214.68	1767.4	5018.68	952.679	3567.39	2461.54	7772.43	8587.15	840.791	2267.09	2211.69	320.457	1574.04	2097.63	3994.3	7366.16	1869.51	8520.89	1869.51	4011.68	1655.51	1628.35	2465.89	1632.7	330.233	9955.88	5430.38	9215.03	1683.75	2350.74
TCGA-26-5136-01B	1348.74	3076.6	3583.24	1402.74	1846.19	732.961	249.299	511.235	643.351	2618.21	1000.64	921.371	3644.13	605.44	619.226	176.922	3169.65	1665.82	2333.3	2476.9	580.165	1454.43	354.992	641.054	660.584	1475.11	2901.97	448.048	963.878	731.812	346.95	479.067	1025.92	1610.68	3073.15	765.129	3097.28	422.774	1503.83	739.854	1352.19	1536	655.989	147.052	2729.65	1774.96	1295.89	761.682	499.746
TCGA-06-0646-01A	2743.01	6530.11	3912.86	5555.42	2859.02	2104.42	645.096	777.368	1816.03	2945.76	2486.06	2366.8	12587.5	1418.13	1756.4	305.743	8757.04	8899.07	6455.3	7575.27	1012.64	2855.77	1000.71	2830.83	1929.87	4115.6	5245.34	899.882	2192.24	2434.02	353.448	1512.45	2778.79	2206.34	4755.28	1616.54	4926.58	1756.4	1991.67	1494.02	2969.61	2285.48	2436.19	686.296	9802.21	4115.6	7077.63	2272.47	1461.5
TCGA-28-5218-01A	2002.87	3089.29	1721.63	4562.1	1917.89	1243.25	115.651	733.335	746.477	701.794	1261.65	1909.12	10596.1	585.266	2477.74	114.775	5230.6	5795.71	1855.68	4123.15	860.376	2411.16	726.326	1020.71	900.679	1462.29	7392.05	787.656	1093.43	1698.85	338.193	1570.06	2192.12	2242.94	2700.29	1370.29	6416.02	375.867	1018.96	395.142	3120.84	1909.12	1844.29	496.775	14733.3	4718.93	1572.68	1980.09	742.097
TCGA-02-2483-01A	1870.14	3734.9	3261.1	4627.88	2707.58	1908.65	587.553	1381.11	1970.45	1611.29	2690.56	3828.05	13108	921.635	2603.68	119.123	4024.2	12813.3	3939.11	12310	994.183	2391.41	853.564	1757.29	3675.79	2057.33	4236.47	951.191	2752.36	2154.06	705.78	1055.09	4534.73	3562.94	3195.72	2461.27	4606.38	510.526	427.23	1261.09	4744.31	2410.22	3832.53	500.674	17904.3	3861.19	2972.7	3261.1	791.764
TCGA-06-2562-01A	2583.5	5547.37	4478.45	5082.22	3060.1	2455.18	266.943	1354.19	1574.16	4513.97	2354.37	1935.05	11563.3	914.25	1230.46	241.738	6615.14	8749.53	4668.63	9029.08	1378.25	3665.02	1325.55	1996.91	2740.46	4378.78	5422.49	1278.57	2345.2	2499.87	592.315	1411.47	3741.78	2566.32	4878.29	1929.32	5932.31	1056.31	1144.53	1644.05	8335.94	2597.25	3983.52	556.799	10783.1	4331.8	5476.33	2903.14	1587.91
TCGA-27-1837-01A	989.125	2616.8	1750.79	2591.76	1327.18	892.09	132.509	272.322	642.722	1508.73	1111.2	788.796	4761.99	355.793	614.551	98.0778	3027.89	3115.53	2174.4	4389.5	444.48	1109.11	421.526	1054.86	857.659	1107.03	2065.89	380.834	693.848	1064.25	143.987	647.939	1238.49	857.659	3402.46	786.709	1575.5	322.405	1184.24	494.562	1244.75	883.743	949.476	170.071	3002.85	2002.25	2535.41	942.173	541.514
TCGA-06-2559-01A	2316.49	6795.02	7610.26	3270.39	2207.23	2400.53	456.994	892.976	939.201	5418.79	1296.39	2381.62	10071.7	1544.32	1009.59	621.932	5705.59	7358.12	2367.96	9779.67	1723.97	2603.29	13160.4	2323.84	2567.57	3144.33	6219.32	857.257	2311.23	2677.88	336.179	987.527	2816.55	2890.09	4567.84	1570.59	6130.02	683.915	1112.54	1048.46	8096.67	2907.95	3064.48	510.572	12841	3792.52	6458.85	2536.05	911.886
TCGA-06-0221-02A	2877.33	6330.13	6590.11	6014.65	1781.89	2786.9	419.268	1046.11	1192.04	3471.29	1857.93	1614.39	7450.23	1321.52	1053.31	550.803	3970.72	5228.52	1230.06	8693.65	1189.98	2698.52	413.102	2826.98	3523.7	2260.76	8356.59	716.25	1433.53	5719.72	459.345	2053.18	2073.73	1925.76	6442.14	1865.13	6757.61	1576.37	535.389	1507.52	898.138	3856.65	1955.56	424.406	13590.2	6616.83	8116.13	2296.73	881.696
TCGA-06-0686-01A	1094.34	3028.44	2212.37	2249.86	2585.37	691.735	396.687	356.229	961.126	1446.62	1307.49	1043.03	5168.77	343.4	932.51	59.207	3614.58	4049.76	1675.56	4471.11	405.568	946.325	293.074	858.501	1123.95	1225.58	1811.73	491.418	867.382	1216.7	152.951	551.611	1578.85	896.985	1235.45	1396.3	1835.42	310.837	474.642	702.589	2015.01	929.549	1193.02	504.246	5057.26	2150.2	2233.09	965.073	334.519
TCGA-06-5416-01A	1213.08	2207.62	1425.54	2723.61	1997.18	845.816	866.051	596.927	1289.97	1403.29	1870.71	2218.75	7091.3	460.342	736.548	273.17	4391.97	7221.81	665.726	8281.1	536.223	1932.43	573.657	1758.41	1099.76	1915.23	3315.48	1016.8	1752.34	1591.47	495.753	1399.24	2747.89	1470.06	1770.55	2826.81	2478.77	270.135	546.34	1236.35	1892.97	1968.85	2616.36	425.943	10945	2565.78	5247.9	1479.17	915.626
TCGA-06-0238-01A	1942.02	4540.38	2673.65	2408.22	4037.5	1281.81	829.121	721.982	1229.69	2562.65	1869.63	2393.74	6717.91	428.556	993.208	135.13	4085.76	10350	3943.88	8214	818.504	1901.48	7552.82	937.226	2201.66	1693.96	2502.81	983.556	2135.06	1787.58	385.122	674.687	3004.72	2112.86	4136.92	2308.8	2982.52	333.965	1923.68	1778.89	3669.76	1993.17	3480.57	665.035	9044.08	2687.16	3219	1689.13	1091.66
TCGA-14-1034-01A	1084.87	1766.68	1526.04	7394.58	2334.18	1315.48	109.289	442.171	954.527	620.643	1577.18	1329.52	11018.2	1144.03	693.837	90.2389	5414.33	4758.6	3365.91	7424.66	548.452	1885.99	539.428	1396.7	1054.79	2419.41	2670.07	476.261	1295.43	1580.18	332.881	1169.1	2511.65	1188.15	3755.94	829.195	1653.38	549.455	560.484	1090.89	3550.4	1337.54	1843.88	397.051	9403.9	3417.05	2381.3	1014.69	729.932
TCGA-19-2629-01A	3112.88	4039.93	2913.44	13103	3737.26	1541.41	341.755	1439.18	2127.7	2295.07	4517.98	2609.77	17771.3	1190.63	2221.91	189.419	12612.9	8958.8	6945.35	10287.7	887.962	3764.32	1471.25	2518.57	2340.17	2665.89	5229.56	1451.21	3097.85	3739.26	717.586	1858.11	3148.96	2404.31	8431.63	2409.32	4368.65	742.641	1105.44	1680.71	4948.94	2466.45	2960.54	718.588	15953.3	4638.25	8524.84	2539.61	1719.8
TCGA-19-2625-01A	2592.29	3139.26	2464.9	6174.39	3934.95	1812.79	443.844	808.828	1685.39	2864.26	3207	1336.59	11712.8	1181.9	1852.22	200.185	10218.5	5434.31	3699.38	13109.1	1129.33	2632.73	1207.18	2007.91	1779.42	2675.2	6723.38	1289.07	2056.44	1440.72	271.968	2020.05	2573.08	2263.71	3813.62	1647.99	5449.48	734.011	1549.92	1958.37	6840.66	1549.92	2453.78	514.617	9104.37	3076.58	4033.02	2322.35	1009.01
TCGA-06-0130-01A	2173.06	4300.57	3756.25	4243.39	3027.66	1089.7	375.943	658.694	1265.5	2355.2	2116.93	2000.44	9678.14	925.561	959.448	198.032	9652.73	8360.76	6333.84	8499.48	1404.23	3369.72	1163.83	1472	1086.53	1932.66	5248.37	1296.21	2226	2363.67	328.288	1654.15	2665.49	3304.06	5939.9	1778.05	6511.75	758.239	4191.5	1190.31	5597.84	1026.16	2533.11	576.093	13236.4	4173.49	3191.81	2275.78	1791.82
TCGA-12-5299-01A	1396.33	3699.04	1353.93	4965.35	6149.68	1476.41	214.82	600.176	1448.15	1296.45	3216.64	2735.18	10287.8	610.54	1231.44	165.826	7164.42	7727.85	4162.6	10935.1	853.625	2265.97	927.116	1850.46	2439.33	2909.49	4432.07	1127.8	2232.05	1538.6	398.547	1979.54	3444.65	1689.35	4775.97	1878.73	2596.68	563.43	1566.86	2003.1	5711.56	1977.66	3364.56	1053.37	15204.1	5116.1	3022.55	2496.81	1005.32
TCGA-06-0882-01A	1693.43	5111.2	3346.33	6100.81	3815.54	1619.84	118.369	887.236	829.651	2045.33	1469.48	2158.37	8332.76	275.128	1191.16	153.56	11308	7410.34	6409	7027.5	976.812	2890.98	694.219	1430.03	2519.88	2420.7	4759.29	916.028	2131.71	2195.69	168.489	1043.99	2827	1512.14	5221.04	1944.03	4668.65	652.63	1435.36	1597.45	4551.35	2607.32	2548.67	458.547	11249.3	4488.43	4462.84	2027.21	1034.4
TCGA-06-5413-01A	2091.76	5043.32	3255.77	3801.64	5087.55	1509.22	490.847	1107.91	1801.57	2792.97	2964.5	3754.17	9820.18	1158.61	1061.52	357.078	7254.83	12821.4	3640.9	11369.3	1145.67	3254.69	1020.53	1941.81	2822.1	3800.56	4035.73	1339.85	4185.69	2598.79	892.155	1274.04	3863.13	3416.51	4145.77	2801.6	3945.12	594.41	1904.06	2133.84	3261.17	3319.42	4572.97	834.979	13376.9	4332.4	4413.31	3302.16	1947.21
TCGA-76-4925-01A	3226.2	9572.03	5401.37	10175.9	5240.48	1775.04	454.468	1552.5	1128.33	2061.3	2256.67	3379.78	18262.3	1708.17	2109.36	393.872	9913.66	11261.4	2344.43	11960.3	1660.11	3993.05	1834.59	3225.15	3056.95	5436.9	10092.3	1480.42	1939.06	3184.41	634.165	2039.36	4927.06	4795.42	5980.17	2167.86	6866.12	755.357	1564	2616.06	15286.8	3545.89	4124.69	855.653	16640.8	7542.07	8744.59	4690.94	1434.45
TCGA-06-5418-01A	1662.78	6218.56	4508.74	4450.45	5478.18	1905.14	146.235	827.3	1117.72	4073.1	2354.07	2371.46	8805.79	818.097	1256.8	383.483	8542.98	7600.12	4624.29	10678.2	1196.47	2365.32	1049.21	1148.4	2147.5	2609.73	5499.66	1191.35	2307.03	1510.41	395.754	999.101	3587.35	2007.41	3847.1	2418.5	4668.26	821.165	1104.43	1379.52	5203.1	1867.31	3464.64	1238.39	12579.3	4639.63	3988.22	2161.82	535.853
TCGA-06-0190-01A	2054.95	5182.52	3071.38	5413.3	2461.32	1086.67	171.58	697.358	1226.15	2502.46	1855.27	1368.63	13359.2	633.141	1027.47	121.41	7529.46	5859.81	4445.03	9771.03	965.263	2487.41	662.239	1713.79	1612.45	1932.53	4091.83	905.06	1604.42	1644.56	375.269	1036.5	1379.66	1982.7	3193.8	1399.73	4212.24	594.008	989.345	1120.79	8288.02	1735.87	1999.76	517.75	9506.14	3330.26	3932.29	1750.92	898.036
TCGA-27-1835-01A	3056.48	5820.92	4844.31	4685.21	3786.06	998.589	162.245	685.614	1017.43	4966.78	1916.58	1842.26	7747.96	1141.99	969.281	138.17	3998.54	4157.65	1307.38	5581.21	1095.94	2025.44	805.989	1512.54	1446.59	2474.49	6173.67	1129.43	1549.17	1553.36	345.424	1157.69	3633.23	2109.18	4320.94	1504.16	4290.58	453.238	1974.15	1203.75	2234.79	2087.2	1844.35	340.19	5250.44	3306.65	3542.17	1604.65	970.327
TCGA-28-5216-01A	1570.94	3569.79	2687.77	3503.81	1855.24	1197.37	304.679	514.267	755.876	1303.13	1500.11	1742.69	7389.93	454.108	795.659	175.627	4368.36	6736.9	2778.98	9749.73	559.872	1885.32	609.358	1184.76	1650.51	2604.33	4597.36	925.681	1618.49	1650.51	522.03	1107.13	2729.5	2072.59	3039.03	1614.61	3092.4	408.503	555.991	912.097	5212.54	1533.1	2288.98	294.006	11744.7	2681.95	3563.97	2343.31	457.989
TCGA-06-0680-11A	2262.06	4903.59	3733.63	6617.63	837.799	1989.03	301.608	682.067	1199.53	2513.4	2166.45	1352.31	2078.73	190.23	1391.73	540.134	5255.47	8709.17	1862.87	12802.6	537.177	1993.96	309.493	3070.29	6892.63	2002.83	4683.79	538.163	1907.23	10867.7	573.646	2650.4	2374.42	1499.17	4980.47	1935.81	4593.11	1636.17	300.622	2278.81	698.823	2129	2227.56	405.101	8521.9	3541.43	11088.5	1364.13	1012.26
TCGA-06-5411-01A	2182.7	5403.64	3361.52	3686.43	4064.44	1385.01	605.032	734.161	1844.25	3081.39	2793.98	2810.64	5073.52	508.185	1145.5	349.898	7529.06	14499.9	3830.13	14509.3	904.945	2248.3	886.2	2163.95	3942.6	2812.72	2329.53	1146.54	3418.8	3658.31	650.852	1386.05	4163.37	2422.21	3409.42	3882.2	23028.7	1191.32	839.339	2808.56	2243.1	2342.03	4836.09	892.449	9989.8	3837.42	6101.35	1914.03	1501.65
TCGA-27-2519-01A	1807.01	2796.43	2300.12	3261.79	4380.37	1819.82	435.475	770.62	1725.89	2118.67	3715.41	1836.89	8699.9	727.927	1002.23	155.832	6477.69	6442.47	4306.72	7532.23	783.428	2166.7	1058.8	1609.55	1858.24	2910.64	4538.33	1115.37	2736.66	1602.08	566.758	1948.96	2924.51	2650.21	4037.75	1719.49	3218.03	902.971	2219	2416.46	4388.91	2549.88	2809.24	909.375	8826.91	4952.46	1799.54	2194.45	1336.31
TCGA-16-0846-01A	1742.86	4476.86	3043.41	5859.59	2893.27	1344.17	520.424	1021.57	1179.83	2413.43	2471.25	1634.31	7639.98	414.919	1098.67	74.0564	5331.05	4889.75	5273.22	6922.75	896.793	2279.52	9692.26	1167.66	1327.94	2144.59	3062.69	949.545	1527.79	2332.27	272.893	1627.21	2007.64	2429.66	12522.6	2104.01	3416.74	855.199	6610.3	1415.19	4287.16	2040.1	2194.3	377.383	6321.17	2739.07	2685.31	1413.16	699.985
TCGA-28-5209-01A	2071.56	5087.8	3404.41	9069.51	3263.79	2901.37	180.222	877.343	1613.08	2069.58	2610.24	2528.05	19319.4	1768.55	1515.05	289.147	8218.9	7604.96	1606.15	10777.7	1090.24	3336.08	3753.96	2635	2439.92	3263.79	7885.19	1328.89	2227.02	2581.53	573.343	1780.43	3385.59	2691.44	5592.81	1362.56	5151.17	726.828	1085.29	1243.73	4049.05	3055.85	3278.65	595.128	13052.2	5832.45	7408.89	3755.94	1361.56
TCGA-76-4926-01B	2354.07	5428.24	5653.21	6396.99	4622.02	2063.44	414.411	1309.97	1125.91	2911.64	2596.26	2455.25	10332.3	2937.47	981.669	250.799	7317.31	10442.1	3524.1	9425.96	1187.26	3219.49	759.932	1840.63	3215.18	3767.37	6269.98	806.217	2631.78	3051.57	327.223	1275.52	3002.05	1877.23	7226.89	1977.33	4989.07	1259.38	2399.28	2060.21	5066.57	2468.16	3362.65	399.341	12839.2	5557.41	5112.86	2512.3	1191.56
TCGA-06-0219-01A	1030.38	2673.45	1266.51	1164.55	4974.81	563.49	585.851	837.186	917.684	2350.56	1305.87	2302.26	3839.78	468.681	440.954	76.9209	5297.7	11305.6	2497.25	10464.8	714.649	886.379	1505.32	373.871	1433.77	902.479	1300.5	823.769	4258.38	1240.57	329.15	491.042	4658.19	1179.75	2925.68	4726.16	1499.96	292.478	989.239	1669	2527.66	812.142	2502.61	734.326	5365.68	730.749	2085.81	982.083	819.297
TCGA-02-2486-01A	1387.35	1819.32	1408.76	3120.09	3236.83	951.495	121.612	790.967	497.151	918.416	1698.68	1994.44	5861.72	287.005	749.132	98.2628	7126.48	5526.07	7558.45	10420.7	932.037	1534.26	1265.74	621.682	1771.65	1963.31	2873.94	799.723	2275.61	929.118	171.23	980.682	2192.91	1297.85	9812.66	2334.96	2738.71	225.713	3979.16	1040.03	8562.48	1093.54	2951.77	540.932	9423.5	2545.1	1547.88	1437.94	515.636
TCGA-06-0190-02A	1843.75	3534.01	2601.3	4088.4	1672.2	813.527	154.399	526.4	885.76	1372.43	1443.76	1051.9	11845.4	432.497	1108.78	114.67	9676.55	5615.23	3065.4	7990.81	1013.07	2604.01	660.934	1260.47	1168.37	1504.26	5405.76	657.323	1591.84	1984.61	325.953	1209	1126.84	2064.07	2690.69	1416.67	4789.07	474.934	1228.87	578.769	11264.8	2005.38	1646.92	382.836	11725.3	3300.16	2217.56	1683.94	545.361
TCGA-06-0750-01A	2107.95	5786.77	3305.21	3787.09	4484.43	1421.22	230.325	628.351	1684.45	4865.47	3678.82	2149.34	7312.01	597.57	1312.96	50.9474	10473.9	7264.25	4727.49	9377.5	937.219	2582.39	1224.86	963.754	1311.89	2410.45	3330.68	1122.96	2341.46	1546.46	378.921	1232.29	2557.98	2115.38	3262.75	2309.61	17214.9	880.965	1466.86	1257.76	2995.28	1762.99	2487.93	687.789	7378.88	2653.51	2642.89	1386.19	1044.42
TCGA-15-1444-01A	2336.83	5970.03	5336.06	7168.45	2978.17	2371.58	367.532	1040.46	1296.37	2632.75	2749.64	2606.42	8472.19	1193.16	1297.42	386.488	6122.72	9035.6	5555.1	9687.47	983.596	3144.56	722.427	2456.88	3139.29	2878.12	6908.34	630.807	1990.36	3052.94	244.319	1319.53	2207.3	2259.95	10944.9	1835.55	5321.32	917.25	1673.38	2412.65	3136.13	2923.41	2815.99	272.753	13005.8	3913.32	6378.63	3102.43	1531.21
TCGA-27-1832-01A	2975.97	5762.05	5014.95	5832.61	4066.54	2312.92	715.977	841.532	1655.05	3847.6	2784.01	1946.63	13417.8	1796.17	1866.73	219.981	7189.86	5325.21	8329.19	6533.03	1656.08	2971.82	934.92	859.172	1756.74	2421.87	5646.88	1221.31	1537.79	1625.99	587.308	1323	2247.54	3089.08	5762.05	1882.29	5095.89	1093.68	2840.04	1898.89	8029.31	3452.25	2491.39	801.064	11337.3	4050.97	3738.64	1517.04	789.649
TCGA-28-2499-01A	1865.04	2916.98	2389.41	3843.66	4864.81	1773.75	159.224	1119.87	1424.52	2081.58	3356.43	2597.47	7385.85	923.496	1089.09	171.961	6949.58	7249.98	1891.58	10422.8	929.865	2187.73	1116.69	1868.22	2108.12	3073.01	3818.18	967.018	3098.49	1325.8	237.774	1632.57	2899.99	1718.55	6982.48	2790.66	3163.24	629.464	4236.41	2494.5	1022.22	1500.95	4669.5	1135.79	11609.5	3211.01	3491.24	2524.22	1145.35
TCGA-19-0957-02A	1970.78	3724.66	2899.24	5295	1836.32	1455.51	452.455	900.984	904.91	1736.21	2086.59	1381.9	6560.11	798.912	1203.27	264.995	8529.9	4717.9	4081.91	7902.75	715.487	1988.45	6623.9	1454.53	1841.23	1676.34	5816.16	524.102	1351.48	1769.58	197.274	1256.27	1578.19	1812.76	4062.28	1629.23	4421.5	661.507	836.207	1335.77	3974.93	2227.92	1713.64	228.681	10350.5	3171.11	3778.64	1916.8	960.853
TCGA-06-0174-01A	1911.1	4147.33	2767.41	5152.03	2772.14	1655.91	632.308	786.368	1310.93	2156.84	2063.27	2213.55	11210.5	860.09	1494.29	229.672	6075.45	9564.01	2107.69	12824.8	771.245	2043.42	21541.9	2149.28	2752.29	2215.44	3602.93	857.254	1470.66	2161.57	503.767	1220.19	2998.03	1884.64	3239.04	1611.49	3529.2	598.282	760.849	1149.31	4221.06	1465.93	2742.84	706.03	12425.9	4270.2	6471.47	2750.4	439.496
TCGA-12-0616-01A	1268.55	2961.23	1658.14	2197.42	3289.41	855.937	302.265	489.381	998.912	1958.48	1502.69	1651.42	6109.58	557.51	814.675	95.957	2879.67	5972.36	1988.23	7946.2	487.462	1108.3	643.872	927.904	1435.52	1383.7	2182.06	676.497	1686.92	1126.54	292.669	589.176	3222.24	1519	2249.23	1464.3	2073.63	370.394	891.441	1305.97	1780.96	1251.28	2400.84	487.462	5614.44	1827.02	2205.09	1435.52	746.546
TCGA-32-1970-01A	2910.03	6556.05	5682.4	11010	4085.48	2342.43	406.642	833.405	1990.85	4365.05	3328.32	1746.23	13728.4	1407.36	1756.82	259.446	8717.39	6474.51	2749.07	10008.3	1341.71	2420.79	760.336	3339.97	1674.22	4015.59	7142.71	965.775	2372.08	2829.55	244.621	2122.16	2826.38	2252.42	6239.42	1327.94	5091.5	1483.61	3113.35	1610.68	2480.09	2211.12	2276.77	1603.27	10081.3	5662.28	8161.44	2603.99	1528.09
TCGA-28-5215-01A	2635.59	4540.03	4127.11	7355.89	2704.07	1699.99	1224.64	913.443	1194.43	1959.82	2658.76	2926.64	14312	1499.58	2001.12	301.124	8478.81	9905.88	4147.26	10435.6	707.994	3091.81	1042.35	2953.84	3989.14	3656.8	7241.08	813.74	2195.49	2488.55	300.117	2158.22	3398.98	2729.25	5762.65	1976.95	4729.36	962.792	1391.82	1827.89	4962	3191.51	2832.98	435.069	14728.9	6002.34	6064.78	3847.14	1743.3
TCGA-06-0132-01A	1087.72	1935.07	1129.49	3085.9	2373.13	834.353	139.213	482.607	730.407	1049.67	1799.57	1196.31	3432.08	158.703	763.818	111.371	6656.26	5614.02	5779.22	7655.81	550.357	1126.7	446.411	727.622	2323.01	1259.42	2034.37	494.672	1883.09	1917.43	360.099	818.575	1631.58	839.921	2447.37	2110.48	1981.47	507.665	898.391	1420.91	2847.38	1032.04	2133.68	343.393	9107.35	1930.43	2166.16	884.47	526.227
TCGA-06-5408-01A	2137.01	6087.19	4389.31	7679.2	4400.84	1894.91	386.737	774.523	1540.66	2669.43	3543.52	2878	14312.4	1412.8	1525.99	206.47	6469.73	9470.35	2851.8	12825.2	1383.45	2866.47	1079.51	3058.27	2044.78	2906.3	7885.67	1173.84	3129.53	2425.23	535.563	2201.99	3732.17	3136.87	7831.17	2211.43	6032.69	1050.17	2761.66	1392.88	5929.97	3012.15	3803.44	873.042	22106.9	5699.4	5807.35	3670.34	1187.46
TCGA-28-5208-01A	2339.49	3859.95	2756.09	6020.02	3187.9	2135.74	293.956	977.151	1354.23	2558.43	2493.56	3758.58	14955.3	1070.41	1108.92	274.697	7272.88	10386.8	2588.84	10390.8	958.905	2508.76	1399.84	1744.48	2553.36	3011.53	6112.26	1472.82	2970.98	2116.48	354.775	1259.96	4881.7	2808.8	4780.33	2494.57	4187.35	632.512	1377.54	1984.71	4298.85	2923.34	4257.3	1065.34	11713.6	3581.2	4602.95	3573.09	1091.69
TCGA-06-0211-01B	2567.74	7727.01	4413.66	7583.27	4273.02	2395.04	377.457	977.252	1980.36	3678.4	2629.79	3080.67	17874.9	1327.82	1839.71	332.989	6424.01	10397.1	2376.43	12313.4	1179.94	2700.11	1467.43	2714.59	3354.71	4236.82	4469.5	1248.19	2807.66	3161.33	379.525	1709.41	4215.11	2070.33	4997.94	2390.91	4441.58	879.009	1173.74	1633.92	3927.62	2633.93	4022.76	953.467	11985.6	4879.02	8217.19	1777.67	1663.91
TCGA-28-2509-01A	2567.96	3371.49	2051.61	5503.75	4643.18	1273.65	692.395	733.702	1547.07	1495.93	2948.58	1667.06	11935	943.191	968.763	235.06	7462.91	6731.18	2654.51	10575.7	846.807	2472.56	899.917	2497.15	1207.76	2981.04	5640.46	847.79	1450.69	1485.11	400.291	1633.62	3433.45	1427.08	3001.69	2121.44	4055.03	551.752	499.626	1250.05	6792.16	2166.68	3211.18	816.318	13855.8	5581.45	3652.78	2264.05	1558.87
TCGA-19-5960-01A	3853.65	6466.26	4382.8	8451.33	3711.07	3723.12	555.255	1941.89	1768.18	3466.08	2467.02	2036.27	16150.6	2800.37	1931.85	450.831	3734.17	10183.4	1363.54	8975.45	1090.43	3977.15	14148.5	3810.48	2369.62	3646.81	11325	1012.11	1359.52	3206.02	494.006	1962.97	2945.97	3821.52	5346.72	1370.57	7717.34	1483.02	797.238	1458.93	2248.13	3262.25	2599.56	417.696	22602.8	5331.65	8142.07	4217.13	1436.84
TCGA-41-5651-01A	2288.97	5779.07	3332.64	6368.6	2825.69	1295.23	586.645	951.497	1814.66	3804.07	2888.1	1785.86	12459.7	1154.09	2171.83	305.324	4992.72	6651.84	1323.07	8174.62	958.218	2602.94	10111.2	2619.26	1984.61	2425.31	5963.42	1065.75	1304.83	2209.28	613.528	1304.83	2404.19	2945.7	2288.01	1279.86	4833.34	1250.1	330.288	721.064	3772.38	2477.16	2213.12	694.18	8293.68	4538.57	7366.18	2143.99	643.293
TCGA-27-2521-01A	2090.13	4694.56	3051	5449.53	4316.61	2191.71	346.83	100.663	1613.35	1994.96	2459.84	2576.06	11134.2	623.195	2602.6	209.562	5420.24	10417.7	1227.17	11893.8	1105.46	2382.05	1520.93	2031.56	1979.4	1545.63	3964.29	934.335	2685.87	1646.3	480.437	1203.38	3782.18	2006.85	2765.49	4339.49	3642.17	482.267	242.506	2474.48	3208.4	2324.4	4105.22	715.622	15514.9	3477.45	5126.49	2435.13	683.593
TCGA-12-3650-01A	866.491	2359.71	1237.71	2769.81	2849.42	461.018	288.83	371.221	1217.35	1906.1	1611.71	1304.37	6943.97	495.27	749.848	125.9	4101.02	5647.93	1398.79	5970.09	510.082	714.67	398.993	1130.33	1151.62	833.165	1358.98	411.954	1091.45	1073.86	179.593	420.285	1876.47	656.349	1409.9	1537.65	1197.91	319.38	358.261	867.417	1195.13	906.298	1995.89	641.537	6015.45	1570.05	3593.72	903.521	426.766
TCGA-06-0743-01A	3051.34	11122.6	8316.1	6329.03	6061.33	2032.78	218.73	1024.01	1581.17	8118.05	2919.67	2147.04	10086.6	864.039	1324.35	122.968	9359.7	6655.49	3014.34	7643.59	1610.55	2934.9	945.655	1185.06	1620.35	3377.8	4421.4	982.654	1740.05	1646.46	408.079	1224.24	3202.6	1831.46	3446.36	2867.43	5108.06	1277.56	1715.02	1387.47	4857.77	2321.15	2284.15	671.426	6694.67	2621.5	4450.78	1350.47	909.744
TCGA-76-4932-01A	1784.18	4328.71	2338.22	5221.77	5081.32	1875.23	256.681	603.443	1540.09	2323.69	3320.39	2382.78	11440.2	871.747	1264.03	156.915	7959.05	6259.15	4111.74	16151.5	1000.57	2196.8	1114.87	1905.25	1768.68	2646.24	6903.27	1070.31	1868.44	1453.88	404.878	1147.8	1701.84	1921.72	3558.67	2007.92	4525.34	585.039	775.855	1525.56	6245.58	2248.14	3317.48	691.586	13300	4117.55	3134.42	3312.64	798.133
TCGA-08-0386-01A	2995.25	4944.83	3268.93	10335.6	3784.68	1876.53	498.3	1390.22	2165.48	2470.78	2716.11	1969.21	15317.5	1066.38	1673.72	248.605	12610.1	5575.07	2583.09	9686.86	972.611	2595.08	750.175	3565.51	2306.14	4299.33	7269.51	789.429	3408.5	3610.22	304.214	1968.12	3590.59	3285.29	5761.52	1766.4	6233.65	1083.83	1710.79	1237.57	3078.12	2190.56	1623.56	664.036	9671.59	7360.01	7219.35	3315.82	2005.19
TCGA-06-0749-01A	1744.15	4119.86	3927.26	3677.96	6029.23	808.526	174.024	609.083	1357.97	3880.34	3559.66	1733.39	4925.46	481.987	1021.66	43.0171	9917.39	7268.91	5473.92	10180.4	793.861	1587.72	578.775	623.748	1691.35	1992.47	2919.3	734.223	1350.15	1986.61	617.882	1294.42	1885.91	1314.95	3172.51	3070.83	2524.32	783.106	2037.45	1784.23	1480.18	1704.06	2098.06	605.172	8448.95	1974.87	2342.48	851.543	348.047
TCGA-27-1831-01A	563.227	1680.35	1013.64	620.059	6122.55	582.736	173.04	764.258	363.044	1480.17	838.903	2089.2	2972.21	287.551	111.119	40.7152	1406.37	4190.27	1947.54	5695.89	508.092	563.227	1082.35	84.8233	1219.76	1150.2	1336.82	659.077	2638.01	905.065	176.433	256.167	3269.09	688.766	3327.62	2944.22	943.236	97.5468	1322.4	1254.54	2726.22	1388.56	3570.21	492.824	2402.2	676.042	610.728	765.955	475.859
TCGA-06-0139-01A	271.513	1023.11	653.886	729.045	776.02	171.927	54.4905	142.803	232.994	552.421	401.163	597.517	1518.22	80.7963	257.421	30.0637	2062.18	1738.06	3067.44	1848.92	256.481	405.86	255.542	246.147	323.185	366.402	581.545	193.535	632.278	270.574	82.6752	165.35	559.937	450.016	595.638	852.119	883.122	117.436	326.004	267.755	1654.44	390.828	745.017	165.35	2150.5	412.437	511.083	226.417	238.631
TCGA-32-2638-01A	2768.64	7181.72	5600.8	9199.22	2996.5	2162.68	222.822	1014.29	1813.83	3659.93	2891.64	2145.54	15138.8	779.373	1453.89	382.124	8869.52	7398.49	5027.1	9805.17	1401.46	3165.89	1113.1	2563.96	2594.21	3121.52	6307.57	940.692	2146.55	2189.91	383.133	1744.26	2667.81	1819.88	7015.36	2392.56	6041.4	1177.63	1830.97	1388.35	8333.14	2232.25	2914.83	570.666	14372.5	3864.6	6578.79	2542.79	969.931
[truncated: 206 more columns]
