# Supplementary material for: Transcriptome‐wide analysis of circRNA and RBP profiles and their molecular relevance for GBM
Source: Mol Oncol. 2025 Feb 26;19(8):2270–91. doi: 10.1002/1878-0261.70005 (PMC12330939; doi:10.1002/1878-0261.70005)
Supplement: Supplementary file 5 — Table S4. List of siRNA sequences used in knockdown experiments. [file MOL2-19-2270-s010.xlsx]

## Sheet: Arkusz1
Gene/transcript	Name	Sequence (5'-3')	Modification	Comment
circARID1A	circARID1A	CTGGATGGAGGCAAGCTGGAG	3' dTdT	Guide strand	Obtained from Fuchs et al., 2023
		CTCCAGCTTGCCTCCATCCAG	3' dTdT	Passenger strand
Scrambled control for circARID1A	Scrambled	TGGACTGGTACGAGGCAAGCT	3' dTdT	Guide strand	Obtained from Fuchs et al. 2023
		AGCTTGCCTCGTACCAGTCCA	3' dTdT	Passenger strand
circPLOD2	circPLOD2	TTTATCATTCAGTAAACATGA	3' dTdT	Guide strand
		TCATGTTTACTGAATGATAAA	3' dTdT	Passenger strand
Scrambled control for circPLOD2	Scrambled	GTTTAATAAGTCTAATAATAT	3' dTdT	Guide strand
		ATATTATTAGACTTATTAAAC	3' dTdT	Passenger strand
