# Supplementary material for: Transcriptome‐wide analysis of circRNA and RBP profiles and their molecular relevance for GBM
Source: Mol Oncol. 2025 Feb 26;19(8):2270–91. doi: 10.1002/1878-0261.70005 (PMC12330939; doi:10.1002/1878-0261.70005)
Supplement: Supplementary file 6 — Table S5. List of the primers used in the qPCR validation and RNase R treatment experiment. [file MOL2-19-2270-s003.xlsx]

## Sheet: Arkusz1
	Circular RNA		Linear RNA
Gene ID	Forward primer	Reverse primer	Forward primer	Reverse primer
CADPS2	GAAGTCAGTTGCTCCCAATCG	GTTCCCTTCTGATCTGGGCT	ATTGCCACTCCCATACCAGC	GCAGGAGATGCCTGGTTCAT
EPB41L5	GGGCCTGTAGCTGGAATACG	TCCATAGTGTCAGATGCCCCA	CATGCTTTCTTCCGCCTTCG	CATGCTTTCTTCCGCCTTCG
UNC13	AAGCAAATGGCAGAGTTGGAAG	CAAACCAGAAGCAAAGCTCCA	GAGATGTGGCCATGACCCTG	CACTTCATGCCTTGCCTTGC
USP45	AAATATTCATCAACCTAGAGCTGCC	GGCCTTTTACTTCTTTTGGCTTTCT	GACTTTTCTGGAAGCGTCGTG	GACTTTTCTGGAAGCGTCGTG
ARID1A	CCAGTAAGGGAGGGCAAGAAG	CTGTTGCTGCGAGTATGGGT	AGCCGAATCTCATGCCTTCC	GCCGCTTGTAATTCTGCTGTT
GUSBP1	CGTGTATGGAGTGGAAACGC	GCCTGGTTGTCCACGACTTT	AAAACACTGGGGCTGGTGAAT	TGTTCGTGCATCAGGTACGG
PLOD2	AGTATTGGAGGGGGCCAGAA	GGAATCCATCACTTTCTTTTGTTGC	CATGGACACAGGATAATGGCTG	AGGGGTTGGTTGCTCAATAAAAA
VCAN	AGAAGCTGCAGAAGCTAGG	AACATCAGGCTCACCACCTG	AGGTGGTCTACTTGGGGTGA	CGATGGTTGTAGCCTCTTTAGGTTT
EGFR	AAACAACACCCTGGTCTGGA	GGGTGGCACTGTATGCACTC	GACAGGCCACCTCGTCG	TCGTGCCTTGGCAAACTTTC
HLA-B	TGGCTGTCCTGGTTGTCCTAGC	CACCCCCACCACTTACACGCA	ATGGCGAGGACCAAACTCAG	CACAACTGCTAGGACAGCCA
Intergenic circRNA	GCCTCTCACAGGACGTTTTC	GCCCAACACCCAACACACAT	-	-
