# Supplementary material for: Transcriptome‐wide analysis of circRNA and RBP profiles and their molecular relevance for GBM
Source: Mol Oncol. 2025 Feb 26;19(8):2270–91. doi: 10.1002/1878-0261.70005 (PMC12330939; doi:10.1002/1878-0261.70005)
Supplement: Supplementary file 7 — Table S6. Characteristics of the circular and linear transcripts subjected to the validation. ns, no statistical significance for P ≥ 0.05. [file MOL2-19-2270-s002.xlsx]

## Sheet: Arkusz1
	Circular RNA				Linear RNA
Gene ID	hsa name	Chromosomal coordinates	Fold change RNA-seq	Fold change qPCR	RefSeq ID	Chromosomal coordinates	Fold change RNA-seq	Fold change qPCR
CADPS2	hsa_circ_0133205	chr7:122255234-122269382	-3.93607	-3.79	NM_001167940.2	chr7:121958465-122526514	-3.05025	-0.825168
EPB41L5	hsa_circ_0008278	chr2:120885263-120932580	-3.88636	-4.49	NM_020909.4	chr2:120770653-120936695	-1.47374	2.27899
UNC13C	hsa_circ_0103896	chr15:54304844-54308083	-4.09834	-5.07	NM_001080534.3	chr15:54270638-54920803	-4.42962	-3.08617
USP45	hsa_circ_0077426	chr6:99912479-99958106	-4.99468	-0.03	NM_001080481.3	chr6:99880201-99963299	-1.38392	-0.435139
ARID1A	hsa_circ_0008494	chr1:27056141-27059283	2.63866	0.357046	NM_006015.6	chr1:26693236-26782104	1.02467	2.28585
GUSBP1	hsa_circ_0128780	chr5:21491429-21497305	4.47198	2.90187	NR_027028.3	chr5:21459622-21497305	ns	2.15453
PLOD2	hsa_circ_0141963	chr3:145838898-145842016	2.78193	2.37705	NM_182943.3	chr3:146069440-146163653	2.3488	4.43969
VCAN	hsa_circ_0073237	chr5:82832825-82838087	3.87227	4.54	NM_004385.5	chr5: 83471618-83582303	2.42	4.44258
EGFR	hsa_circ_0080229	chr7:55231426-55233130	11.3877	12.8376	NM_005228.5	chr7:55019017-55211628	4.17302	1.50212
HLA-B	No record available	chr6:31237743-31322442	6.92219	-0.396541	NM_005514	chr6:31237743-3132242	2.35819	-0.614006
circInter6p22	No record available	chr6:29913011-29976954	7.17446	0.313993	-	-	-	-
ns – no statistical significance for p ≥ 0.05
