# Supplementary material for: Transcriptome‐wide analysis of circRNA and RBP profiles and their molecular relevance for GBM
Source: Mol Oncol. 2025 Feb 26;19(8):2270–91. doi: 10.1002/1878-0261.70005 (PMC12330939; doi:10.1002/1878-0261.70005)
Supplement: Supplementary file 8 — Table S7. Number of RNA‐binding protein‐circular RNA (RBP‐circRNA) binding sites in validated circRNAs. [file MOL2-19-2270-s008.xlsx]

## Sheet: Sheet1
		Number of RBP-circRNA binding sites in validated circRNAs
RBP	circUNC13C	circEPB41L5	circCADPS2	circARID1A	circPLOD2	circVCAN	circUSP45	circGUSBP1	circHLA-B	circ_intergenic	circEGFR
FUS	4	5	1	0	2	13	3	6	326	333	0
EIF4G2	0	0	0	0	0	1	0	0	20	19	1
HNRNPA2B1	0	0	0	0	1	1	0	1	52	55	0
ILF2	0	0	0	0	0	0	0	0	26	20	0
PCBP2	2	1	0	1	0	0	0	1	18	27	0
EIF4B	31	8	7	0	2	43	2	2	466	446	1
PPRC1	0	0	0	0	0	0	0	0	0	2	0
RBM25	2	0	0	0	0	0	0	0	38	35	0
RBM4	0	0	0	0	0	0	0	0	0	2	0
RBM6	2	1	0	4	0	9	0	1	113	104	2
RBMX	20	7	3	22	1	28	0	8	517	473	3
HNRNPH2	0	0	0	0	0	0	0	0	9	4	0
SRSF1	0	1	0	0	0	6	0	0	24	40	0
SRSF11	1	1	0	0	1	2	0	1	90	100	0
SRSF2	4	0	1	11	0	5	0	0	36	44	0
SRSF4	9	2	1	16	0	14	0	1	118	106	0
ZC3H10	0	1	0	1	0	0	0	0	3	5	0
PCBP4	0	0	0	0	0	1	0	0	8	13	0
FUBP3	2	2	2	0	3	13	2	0	510	270	0
HNRNPD	2	1	0	0	0	0	0	0	33	24	0
MBNL1	6	0	1	0	0	3	0	0	84	36	0
PTBP1	2	0	0	0	1	1	0	0	50	22	0
CPEB1	10	0	1	0	0	5	0	0	451	157	0
CPEB3	0	0	1	0	0	3	0	0	177	58	0
RBM41	1	0	0	0	0	1	0	0	26	6	0
RBM47	11	2	0	0	0	11	0	2	170	95	0
RBMS2	1	0	1	0	0	1	0	0	74	61	0
ELAVL2	0	0	0	0	0	1	0	0	231	88	0
ELAVL3	0	0	0	0	0	1	0	0	18	6	0
ELAVL4	3	5	0	0	1	9	2	1	329	166	0
KHDRBS2	3	1	0	0	0	2	2	0	97	73	0
PUF60	10	0	1	0	0	5	0	0	451	157	0
RBM24	0	0	0	0	0	1	0	0	186	48	0
RC3H1	1	0	0	0	0	0	0	0	22	14	0
SF3B4	2	0	0	0	0	1	0	0	146	41	0
TIA1	12	0	1	0	0	7	0	0	614	203	0
ZNF326	3	0	0	0	0	0	1	0	27	14	0
ZFP36	2	3	0	0	2	7	2	0	369	228	0
