# Supplementary material for: Transcriptome‐wide analysis of circRNA and RBP profiles and their molecular relevance for GBM
Source: Mol Oncol. 2025 Feb 26;19(8):2270–91. doi: 10.1002/1878-0261.70005 (PMC12330939; doi:10.1002/1878-0261.70005)
Supplement: Supplementary file 9 — Table S8. Circular RNAs (circRNAs) differentially expressed in neural subtype vs other subtypes. [file MOL2-19-2270-s004.xls]

## Sheet: neuVSothersGBMres
seqnames	start	end	width	strand	CLR	lfc	pval	fdr	ENSEMBL	geneName
chr13	101997617	102051516	53900	-	0.105	5.68736	6.83606e-09	2.76113e-06	ENSG00000102452	NALCN
chr6	170846322	170858201	11880	-	0.045	3.95549	9.7373e-09	2.76113e-06	ENSG00000008018	PSMB1
chr3	183368084	183390272	22189	+	0.103	4.60558	1.0647e-08	2.76113e-06	ENSG00000114796	KLHL24
chr2	120885264	120932580	47317	+	0.222	4.61707	2.9503e-08	5.04834e-06	ENSG00000115109	EPB41L5
chr3	183361268	183390272	29005	+	0.136	3.83319	3.62364e-08	5.04834e-06	ENSG00000114796	KLHL24
chr3	27420740	27465643	44904	-	0.105	4.70966	3.89332e-08	5.04834e-06	ENSG00000033867	SLC4A7
chr8	142264088	142264728	641	-	1	3.06347	1.64285e-07	1.82591e-05	ENSG00000022567	SLC45A4
chr6	62362160	62407158	44999	-	0.909	4.92823	1.99074e-07	1.936e-05	n/a
chr6	54013854	54067031	53178	+	0.4	5.16636	3.26084e-07	2.81882e-05	ENSG00000146147	MLIP
chr12	1399018	1481143	82126	+	0.091	3.43193	3.84713e-07	2.99307e-05	ENSG00000082805	ERC1
chr9	88190230	88248289	58060	-	0.171	4.06388	8.13574e-07	5.71873e-05	ENSG00000135049	AGTPBP1
chr11	58317259	58318705	1447	-	0.357	4.60224	8.82066e-07	5.71873e-05	ENSG00000110031	LPXN
chr5	113740135	113740553	419	+	0.769	3.68152	1.30918e-06	7.83495e-05	ENSG00000080709	KCNN2
chr2	2840691	2842060	1370	-	0.316	5.68943	1.6356e-06	8.49899e-05	ENSG00000237720
chr12	1399018	1519619	120602	+	0.177	5.42117	1.63862e-06	8.49899e-05	ENSG00000082805	ERC1
chr10	116879949	116931050	51102	+	0.32	3.14811	2.04735e-06	9.95524e-05	ENSG00000107518	ATRNL1
chr7	82763566	82764972	1407	-	0.364	3.74683	2.55915e-06	0.000117119	ENSG00000186472	PCLO
chr6	54013854	54095715	81862	+	0.571	5.32119	3.04547e-06	0.000131632	ENSG00000146147	MLIP
chr3	183361268	183369064	7797	+	0.07	2.85425	8.39473e-06	0.000343742	ENSG00000114796	KLHL24
chr7	22330794	22357656	26863	-	0.571	4.25159	9.81878e-06	0.000381951	ENSG00000136237	RAPGEF5
chr1	32381496	32385259	3764	-	0.667	2.02376	1.1983e-05	0.000443942	ENSG00000184007	PTP4A2
chr5	79745410	79770649	25240	+	0.274	4.03244	1.34184e-05	0.000474525	ENSG00000039319	ZFYVE16
chr15	67524152	67529158	5007	-	0.125	2.34139	1.70285e-05	0.000567904	ENSG00000103591	AAGAB
chr6	136709531	136710655	1125	-	0.138	3.30374	1.75189e-05	0.000567904	ENSG00000135525	MAP7
chr1	243708812	243859018	150207	-	0.135	2.68757	2.04721e-05	0.000619259	ENSG00000117020	AKT3
chr10	52193236	52350007	156772	-	0.545	4.81733	2.0695e-05	0.000619259	ENSG00000198964	SGMS1
chr9	26424107	26569673	145567	-	0.312	5.2897	2.24047e-05	0.000645589	n/a
chr15	33149216	33194241	45026	-	0.4	3.90582	3.20048e-05	0.000860736	ENSG00000248905	FMN1
chr7	22347958	22357656	9699	-	0.5	3.91137	3.2084e-05	0.000860736	ENSG00000136237	RAPGEF5
chr6	73016961	73043538	26578	+	0.526	3.25852	3.99216e-05	0.0010353	ENSG00000079841	RIMS1
chr8	105080740	105161076	80337	+	1	3.59794	4.23829e-05	0.00104678	ENSG00000176406	RIMS2
chr5	10415600	10417516	1917	+	0.052	2.11578	4.30551e-05	0.00104678	ENSG00000145495	MARCHF6
chr13	84376512	84389879	13368	-	0.889	4.29222	5.15011e-05	0.00121418	n/a
chr18	8718422	8720494	2073	+	0.4	3.00283	5.94144e-05	0.00135954	ENSG00000168502	MTCL1
chr18	19345733	19359646	13914	+	0.298	1.95069	7.0778e-05	0.00157329	ENSG00000101752	MIB1
chr11	46098305	46113774	15470	-	0.169	1.7769	7.61272e-05	0.00164519	ENSG00000135365	PHF21A
chr6	107824861	107827631	2771	+	0.197	2.07932	8.75885e-05	0.00184173	ENSG00000112320	SOBP
chr10	15875629	15889942	14314	-	0.148	2.4205	0.000106484	0.00218013	ENSG00000148481	MINDY3
chr14	99924616	99932150	7535	-	0.146	1.68413	0.0001148	0.00229011	ENSG00000183576	SETD3
chr7	22306583	22357656	51074	-	0.273	3.82411	0.00014436	0.00280781	ENSG00000136237	RAPGEF5
chr3	18419662	18462483	42822	-	0.144	3.95172	0.000175025	0.0033212	ENSG00000182568	SATB1
chr14	32559708	32586493	26786	+	0.273	1.68038	0.000181317	0.00335868	ENSG00000100852	ARHGAP5
chr14	93760204	93762503	2300	-	0.231	2.97582	0.000248786	0.00450129	ENSG00000011114	BTBD7
chr9	103261047	103312442	51396	+	0.2	3.48083	0.00030921	0.00537267	ENSG00000241697	TMEFF1
chrX	139865340	139866824	1485	+	0.911	2.22881	0.000310759	0.00537267	ENSG00000203930	LINC00632
chr2	40366541	40405633	39093	-	0.279	4.18735	0.000340041	0.00575113	ENSG00000183023	SLC8A1
chr6	170852689	170858201	5513	-	0.06	3.12	0.00035769	0.00592091	ENSG00000008018	PSMB1
chr6	136704809	136710655	5847	-	0.142	4.17773	0.000408704	0.00662441	ENSG00000135525	MAP7
chr15	54304845	54308083	3239	+	0.571	3.89119	0.000538629	0.00855211	ENSG00000137766	UNC13C
chr4	52729603	52758017	28415	+	0.08	2.23742	0.000568347	0.00864148	ENSG00000109184	DCUN1D4
chr8	141749117	141762415	13299	-	0.07	2.57541	0.000569392	0.00864148	ENSG00000169398	PTK2
chr1	8601273	8617582	16310	-	0.152	1.80628	0.00057758	0.00864148	ENSG00000142599	RERE
chr14	104245082	104263855	18774	-	0.381	3.41865	0.000750489	0.0109575	ENSG00000088808	PPP1R13B
chr9	103261047	103279053	18007	+	0.217	1.8738	0.000760547	0.0109575	ENSG00000241697	TMEFF1
chr7	14613837	14712652	98816	-	0.364	2.63674	0.000916648	0.0129664	ENSG00000136267	DGKB
chr2	72945232	72960247	15016	-	0.547	1.4385	0.00114826	0.0159526	ENSG00000144036	EXOC6B
chr14	97299804	97327072	27269	+	0.2	2.31096	0.00121313	0.0165581	ENSG00000100749	VRK1
chr12	100166700	100175875	9176	-	0.6	2.94085	0.00128317	0.0172122	ENSG00000185046	ANKS1B
chr2	168920010	168986268	66259	-	0.429	1.55502	0.00144853	0.019101	ENSG00000198648	STK39
chr2	207144264	207162097	17834	+	0.125	3.20815	0.00167829	0.0214641	ENSG00000204186	ZDBF2
chr7	38050523	38053183	2661	+	0.933	3.57512	0.00171814	0.0214641	ENSG00000106483	SFRP4
chr9	37126309	37127260	952	+	0.3	2.39141	0.0017479	0.0214641	ENSG00000147905	ZCCHC7
chrX	110385324	110416309	30986	+	0.211	2.60038	0.00178298	0.0214641	ENSG00000077264	PAK3
chr14	66028055	66028484	430	+	0.27	2.41264	0.00178983	0.0214641	ENSG00000033170	FUT8
chr6	158703295	158735300	32006	+	0.364	1.47324	0.00179327	0.0214641	ENSG00000130338	TULP4
chr10	86198268	86237420	39153	+	0.3	1.87002	0.001919	0.0226209	ENSG00000107771	CCSER2
chr16	53288350	53308214	19865	+	0.04	2.92527	0.00237183	0.0275415	ENSG00000177200	CHD9
chr7	86223627	86226365	2739	-	1	2.91597	0.00248399	0.028215	n/a
chr12	12397196	12397589	394	-	0.198	1.73638	0.00250236	0.028215	ENSG00000070018	LRP6
chr1	243776973	243859018	82046	-	0.065	2.26162	0.00266011	0.0295652	ENSG00000117020	AKT3
chr14	32559708	32563592	3885	+	0.146	1.78853	0.0028091	0.0303872	ENSG00000100852	ARHGAP5
chr2	136432902	136437894	4993	+	0.207	1.62184	0.00281317	0.0303872	ENSG00000048991	R3HDM1
chr3	157839892	157841780	1889	+	0.129	1.67435	0.00287834	0.0303872	ENSG00000174891	RSRC1
chr10	112723883	112745523	21641	+	0.235	1.9157	0.0028903	0.0303872	ENSG00000108061	SHOC2
chr22	28692186	28693840	1655	-	0.162	1.85917	0.00295254	0.0306277	ENSG00000100154	TTC28
chr11	128993341	129034322	40982	-	0.312	2.97518	0.00308483	0.0314191	ENSG00000134909	ARHGAP32
chr15	63988323	64008672	20350	-	0.255	1.56095	0.0031096	0.0314191	ENSG00000103657	HERC1
chr3	66286968	66313803	26836	+	0.417	2.25424	0.0032033	0.0319509	ENSG00000144741	SLC25A26
chr10	116879949	117001514	121566	+	0.089	3.35025	0.0033568	0.0330581	ENSG00000107518	ATRNL1
chr13	78293667	78327493	33827	+	0.152	1.73405	0.00353967	0.0342857	ENSG00000139737	SLAIN1
chr18	54426096	54448887	22792	+	0.143	2.49437	0.00356959	0.0342857	ENSG00000091157	WDR7
chr3	129546646	129551669	5024	-	0.267	1.97031	0.00366524	0.0347588	ENSG00000172765	TMCC1
chr2	72958136	72960247	2112	-	0.174	1.82741	0.0037082	0.0347588	ENSG00000144036	EXOC6B
chr18	29691717	29704808	13092	+	0.581	2.71726	0.00422122	0.0385986	ENSG00000134758	RNF138
chr18	45391430	45423180	31751	-	0.052	2.79059	0.00423058	0.0385986	ENSG00000175387	SMAD2
chr8	62593527	62596747	3221	-	0.129	1.68649	0.00426669	0.0385986	ENSG00000198363	ASPH
chr10	116879949	116975638	95690	+	0.323	2.50429	0.00432021	0.0386336	ENSG00000107518	ATRNL1
chr5	36953720	36976504	22785	+	0.097	1.43158	0.00531832	0.0470188	ENSG00000164190	NIPBL
chr6	76344423	76388643	44221	+	0.08	2.05718	0.00540722	0.0472676	ENSG00000112701	SENP6
chr8	141745350	141762415	17066	-	0.043	2.75439	0.00552641	0.0477727	ENSG00000169398	PTK2
