# Supplementary material for: Transcriptome‐wide analysis of circRNA and RBP profiles and their molecular relevance for GBM
Source: Mol Oncol. 2025 Feb 26;19(8):2270–91. doi: 10.1002/1878-0261.70005 (PMC12330939; doi:10.1002/1878-0261.70005)
Supplement: Supplementary file 10 — Table S9. Circular RNAs (circRNAs) differentially expressed in mesenchymal subtype vs other subtypes. [file MOL2-19-2270-s005.xls]

## Sheet: mesVSothersGBMres
seqnames	start	end	width	strand	CLR	lfc	pval	fdr	ENSEMBL	geneName
chr13	110827687	110829071	1385	-	0.053	8.00651	1.3333e-06	0.000651962	ENSG00000187498	COL4A1
chr7	94047043	94049596	2554	-	0.021	7.84055	1.67599e-06	0.000651962	ENSG00000164692	COL1A2
chr11	120916383	120930794	14412	+	0.167	-2.6183	5.22973e-05	0.0130697	ENSG00000154114	TBCEL
chr8	105080740	105161076	80337	+	1	-5.92196	6.71962e-05	0.0130697	ENSG00000176406	RIMS2
chr3	171965323	171969331	4009	+	0.429	1.32168	0.000254304	0.0395698	ENSG00000075420	FNDC3B
chr20	34309662	34313077	3416	-	0.125	-4.57441	0.000377026	0.0448544	ENSG00000131051	RBM39
chr5	72370569	72373320	2752	+	0.435	1.2957	0.000403574	0.0448544	ENSG00000157107	FCHO2
chr12	69644909	69656342	11434	+	0.055	3.24373	0.000564496	0.0496343	ENSG00000111605	CPSF6
chr3	56694759	56707753	12995	-	0.19	-2.48297	0.000636479	0.0496343	ENSG00000163946	TASOR
chr17	28011581	28030080	18500	-	0.19	2.13879	0.000637973	0.0496343	ENSG00000141298	SSH2
