# Supplementary material for: Transcriptome‐wide analysis of circRNA and RBP profiles and their molecular relevance for GBM
Source: Mol Oncol. 2025 Feb 26;19(8):2270–91. doi: 10.1002/1878-0261.70005 (PMC12330939; doi:10.1002/1878-0261.70005)
Supplement: Supplementary file 11 — Table S10. Differentially expressed RNA‐binding proteins (RBPs) used for stratification of glioblastoma (GBM) samples into different groups. [file MOL2-19-2270-s006.xls]

## Sheet: ass_rbp
RBP	pvalue.ass	SYMBOL	n_group
ENSG00000004534	0.0205788	RBM6	2
ENSG00000005189	0.197567	AC004381.6	2
ENSG00000005436	0.164103	GCFC2	2
ENSG00000011243	0.0577614	AKAP8L	2
ENSG00000011304	0.731757	PTBP1	2
ENSG00000012048	0.488485	BRCA1	2
ENSG00000020577	0.108424	SAMD4A	2
ENSG00000021776	0.957367	AQR	2
ENSG00000023191	0.250125	RNH1	2
ENSG00000037241	0.469404	RPL26L1	2
ENSG00000041802	0.82908	LSG1	2
ENSG00000047315	0.497594	POLR2B	2
ENSG00000048828	0.469404	FAM120A	2
ENSG00000048991	0.00607455	R3HDM1	2
ENSG00000051596	0.592786	THOC3	2
ENSG00000055332	0.154474	EIF2AK2	2
ENSG00000055917	0.41828	PUM2	2
ENSG00000056586	0.435101	RC3H2	2
ENSG00000058729	0.592786	RIOK2	2
ENSG00000059378	0.686168	PARP12	2
ENSG00000059588	0.312227	TARBP1	2
ENSG00000061794	0.404506	MRPS35	2
ENSG00000062582	0.0492962	MRPS24	2
ENSG00000063046	0.342593	EIF4B	2
ENSG00000063177	0.250125	RPL18	2
ENSG00000063244	0.146835	U2AF2	2
ENSG00000065457	0.575121	ADAT1	2
ENSG00000067248	0.606269	DHX29	2
ENSG00000067334	0.585382	DNTTIP2	2
ENSG00000067533	0.957367	RRP15	2
ENSG00000071626	0.80181	DAZAP1	2
ENSG00000072364	0.723041	AFF4	2
ENSG00000074071	0.223192	MRPS34	2
ENSG00000075151	0.606269	EIF4G3	2
ENSG00000075975	0.966141	MKRN2	2
ENSG00000076108	0.492065	BAZ2A	2
ENSG00000076924	0.694288	XAB2	2
ENSG00000077348	0.488485	EXOSC5	2
ENSG00000078687	0.323708	TNRC6C	2
ENSG00000079785	0.288144	DDX1	2
ENSG00000080007	0.0909031	DDX43	2
ENSG00000080608	0.723041	PUM3	2
ENSG00000082515	0.956169	MRPL22	2
ENSG00000083223	0.469404	ZCCHC6	2
ENSG00000083520	0.654958	DIS3	2
ENSG00000083845	0.592786	RPS5	2
ENSG00000084092	0.956169	NOA1	2
ENSG00000084623	0.82908	EIF3I	2
ENSG00000087365	0.52844	SF3B2	2
ENSG00000087995	0.382838	METTL2A	2
ENSG00000088247	0.480555	KHSRP	2
ENSG00000089009	0.673442	RPL6	2
ENSG00000089127	0.101991	OAS1	2
ENSG00000089157	0.373026	RPLP0	2
ENSG00000090097	0.402468	PCBP4	2
ENSG00000090263	0.31691	MRPS33	2
ENSG00000090861	0.213632	AARS	2
ENSG00000091127	0.492065	PUS7	2
ENSG00000092199	0.82908	HNRNPC	2
ENSG00000092208	0.488485	GEMIN2	2
ENSG00000092847	0.96123	AGO1	2
ENSG00000095627	0.621398	TDRD1	2
ENSG00000096080	0.382838	MRPS18A	2
ENSG00000099381	0.723041	SETD1A	2
ENSG00000099899	0.0909031	TRMT2A	2
ENSG00000100028	0.0702523	SNRPD3	2
ENSG00000100056	0.762923	DGCR14	2
ENSG00000100142	0.654958	POLR2F	2
ENSG00000100226	0.82317	GTPBP1	2
ENSG00000100227	0.41828	POLDIP3	2
ENSG00000100354	0.536196	TNRC6B	2
ENSG00000100410	0.606269	PHF5A	2
ENSG00000100416	0.592786	TRMU	2
ENSG00000100461	0.241553	RBM23	2
ENSG00000100601	0.82908	ALKBH1	2
ENSG00000100722	0.0678677	ZC3H14	2
ENSG00000100813	0.10617	ACIN1	2
ENSG00000100823	0.488485	APEX1	2
ENSG00000101210	0.0484336	EEF1A2	2
ENSG00000101343	0.492065	CRNKL1	2
ENSG00000101347	0.21992	SAMHD1	2
ENSG00000101361	0.44985	NOP56	2
ENSG00000101452	0.268684	DHX35	2
ENSG00000101665	0.755319	SMAD7	2
ENSG00000101782	0.82908	RIOK3	2
ENSG00000101811	0.82908	CSTF2	2
ENSG00000101888	0.323708	NXT2	2
ENSG00000101916	0.192782	TLR8	2
ENSG00000102053	0.0529471	ZC3H12B	2
ENSG00000102081	0.111078	FMR1	2
ENSG00000102241	0.488485	HTATSF1	2
ENSG00000102786	0.967305	INTS6	2
ENSG00000102898	0.24652	NUTF2	2
ENSG00000103342	0.18375	GSPT1	2
ENSG00000104356	0.956169	POP1	2
ENSG00000104408	0.592786	EIF3E	2
ENSG00000104613	0.606269	INTS10	2
ENSG00000104835	0.241553	SARS2	2
ENSG00000104897	0.480555	SF3A2	2
ENSG00000104967	0.112994	NOVA2	2
ENSG00000105171	0.559962	POP4	2
ENSG00000105193	0.592786	RPS16	2
ENSG00000105258	0.488485	POLR2I	2
ENSG00000105278	0.0358007	ZFR2	2
ENSG00000105323	0.227198	HNRNPUL1	2
ENSG00000105364	0.480555	MRPL4	2
ENSG00000105447	0.348736	GRWD1	2
ENSG00000105576	0.02933	TNPO2	2
ENSG00000105618	0.350355	PRPF31	2
ENSG00000105640	0.250125	RPL18A	2
ENSG00000106462	0.575121	EZH2	2
ENSG00000106591	0.606269	MRPL32	2
ENSG00000107105	0.0484336	ELAVL2	2
ENSG00000107164	0.44985	FUBP3	2
ENSG00000107290	0.469404	SETX	2
ENSG00000107581	0.654958	EIF3A	2
ENSG00000107614	0.101991	TRDMT1	2
ENSG00000107833	0.773268	NPM3	2
ENSG00000107864	0.0484336	CPEB3	2
ENSG00000107937	0.82317	GTPBP4	2
ENSG00000107951	0.575121	MTPAP	2
ENSG00000108064	0.497594	TFAM	2
ENSG00000108298	0.267968	RPL19	2
ENSG00000108312	0.575121	UBTF	2
ENSG00000108424	0.529651	KPNB1	2
ENSG00000108561	0.488485	C1QBP	2
ENSG00000108883	0.956169	EFTUD2	2
ENSG00000109606	0.469404	DHX15	2
ENSG00000109832	0.0163027	DDX25	2
ENSG00000110060	0.323708	PUS3	2
ENSG00000110104	0.686168	CCDC86	2
ENSG00000110107	0.0923826	PRPF19	2
ENSG00000110619	0.200819	CARS	2
ENSG00000110958	0.981577	PTGES3	2
ENSG00000111331	0.101991	OAS3	2
ENSG00000111335	0.31691	OAS2	2
ENSG00000111405	0.116301	ENDOU	2
ENSG00000111639	0.82908	MRPL51	2
ENSG00000111640	0.686168	GAPDH	2
ENSG00000111880	0.288144	RNGTT	2
ENSG00000112031	0.205008	MTRF1L	2
ENSG00000112183	0.682933	RBM24	2
ENSG00000112855	0.686168	HARS2	2
ENSG00000112941	0.592786	PAPD7	2
ENSG00000113272	0.536196	THG1L	2
ENSG00000113360	0.41828	DROSHA	2
ENSG00000113407	0.686168	TARS	2
ENSG00000113460	0.592786	BRIX1	2
ENSG00000113649	0.312227	TCERG1	2
ENSG00000114416	0.592786	FXR1	2
ENSG00000114686	0.350355	MRPL3	2
ENSG00000114784	0.116301	EIF1B	2
ENSG00000114942	0.132854	EEF1B2	2
ENSG00000115053	0.88309	NCL	2
ENSG00000115128	0.723041	SF3B6	2
ENSG00000115364	0.164103	MRPL19	2
ENSG00000115524	0.956169	SF3B1	2
ENSG00000115816	0.82317	CEBPZ	2
ENSG00000115866	0.350645	DARS	2
ENSG00000115875	0.82908	SRSF7	2
ENSG00000116221	0.592786	MRPL37	2
ENSG00000116350	0.956169	SRSF4	2
ENSG00000116560	0.41828	SFPQ	2
ENSG00000116668	0.697645	SWT1	2
ENSG00000116747	0.762923	TROVE2	2
ENSG00000116898	0.592786	MRPS15	2
ENSG00000117133	0.492065	RPF1	2
ENSG00000117395	0.82908	EBNA1BP2	2
ENSG00000117614	0.956169	SYF2	2
ENSG00000117751	0.956169	PPP1R8	2
ENSG00000117877	0.507256	CD3EAP	2
ENSG00000118197	0.606269	DDX59	2
ENSG00000119203	0.497594	CPSF3	2
ENSG00000119314	0.654958	PTBP3	2
ENSG00000119392	0.723041	GLE1	2
ENSG00000119446	0.469404	RBM18	2
ENSG00000119707	0.213632	RBM25	2
ENSG00000119917	0.31691	IFIT3	2
ENSG00000120688	0.258576	WBP4	2
ENSG00000120705	0.673442	ETF1	2
ENSG00000120800	0.575121	UTP20	2
ENSG00000121057	0.0163027	AKAP1	2
ENSG00000121390	0.295578	PSPC1	2
ENSG00000121774	0.956169	KHDRBS1	2
ENSG00000122026	0.981577	RPL21	2
ENSG00000122068	0.82908	FYTTD1	2
ENSG00000122140	0.488485	MRPS2	2
ENSG00000122435	0.645939	TRMT13	2
ENSG00000122729	0.31691	ACO1	2
ENSG00000122870	0.686168	BICC1	2
ENSG00000123200	0.0484336	ZC3H13	2
ENSG00000123636	0.268684	BAZ2B	2
ENSG00000123737	0.654958	EXOSC9	2
ENSG00000123908	0.41828	AGO2	2
ENSG00000124228	0.559962	DDX27	2
ENSG00000124279	0.956169	FASTKD3	2
ENSG00000124701	0.846741	APOBEC2	2
ENSG00000124784	0.773268	RIOK1	2
ENSG00000125352	0.755319	RNF113A	2
ENSG00000125485	0.200819	DDX31	2
ENSG00000125676	0.82908	THOC2	2
ENSG00000125743	0.559962	SNRPD2	2
ENSG00000125755	0.352869	SYMPK	2
ENSG00000125835	0.436558	SNRPB	2
ENSG00000125844	0.245861	RRBP1	2
ENSG00000125944	0.956169	HNRNPR	2
ENSG00000125970	0.721703	RALY	2
ENSG00000126814	0.127303	TRMT5	2
ENSG00000128016	0.0909031	ZFP36	2
ENSG00000128739	0.0484336	SNRPN	2
ENSG00000129084	0.956169	PSMA1	2
ENSG00000129538	0.0282594	RNASE1	2
ENSG00000129566	0.488485	TEP1	2
ENSG00000130255	0.0909031	RPL36	2
ENSG00000130312	0.444889	MRPL34	2
ENSG00000130332	0.350645	LSM7	2
ENSG00000130713	0.497594	EXOSC2	2
ENSG00000130764	0.525702	LRRC47	2
ENSG00000130810	0.0909031	PPAN	2
ENSG00000130811	0.731757	EIF3G	2
ENSG00000130816	0.82317	DNMT1	2
ENSG00000130921	0.382838	C12orf65	2
ENSG00000130956	0.268684	HABP4	2
ENSG00000131043	0.886417	AAR2	2
ENSG00000131469	0.82908	RPL27	2
ENSG00000131652	0.755319	THOC6	2
ENSG00000131773	0.600253	KHDRBS3	2
ENSG00000132507	0.250125	EIF5A	2
ENSG00000132661	0.82908	NXT1	2
ENSG00000132740	0.404506	IGHMBP2	2
ENSG00000132953	0.295578	XPO4	2
ENSG00000133226	0.430716	SRRM1	2
ENSG00000133706	0.735503	LARS	2
ENSG00000134030	0.0484336	CTIF	2
ENSG00000134597	0.82317	RBMX2	2
ENSG00000134644	0.268684	PUM1	2
ENSG00000134684	0.649438	YARS	2
ENSG00000134697	0.82908	GNL2	2
ENSG00000134744	0.164103	ZCCHC11	2
ENSG00000134874	0.166545	DZIP1	2
ENSG00000135097	0.402468	MSI1	2
ENSG00000135316	0.387503	SYNCRIP	2
ENSG00000135482	0.166545	ZC3H10	2
ENSG00000135763	0.0721919	URB2	2
ENSG00000135972	0.304718	MRPS9	2
ENSG00000136231	0.00465007	IGF2BP3	2
ENSG00000136270	0.350645	TBRG4	2
ENSG00000136522	0.821779	MRPL47	2
ENSG00000136527	0.592786	TRA2B	2
ENSG00000136628	0.606269	EPRS	2
ENSG00000136718	0.966141	IMP4	2
ENSG00000136807	0.966141	CDK9	2
ENSG00000136942	0.250125	RPL35	2
ENSG00000137074	0.686168	APTX	2
ENSG00000137574	0.350355	TGS1	2
ENSG00000137996	0.88309	RTCA	2
ENSG00000138376	0.241553	BARD1	2
ENSG00000138385	0.0591929	SSB	2
ENSG00000138668	0.497594	HNRNPD	2
ENSG00000138757	0.0702523	G3BP2	2
ENSG00000139343	0.575121	SNRPF	2
ENSG00000139546	0.318597	TARBP2	2
ENSG00000139675	0.144708	HNRNPA1L2	2
ENSG00000139746	0.304718	RBM26	2
ENSG00000139767	0.00607455	SRRM4	2
ENSG00000140105	0.755319	WARS	2
ENSG00000140319	0.492065	SRP14	2
ENSG00000140948	0.304718	ZCCHC14	2
ENSG00000141499	0.241553	WRAP53	2
ENSG00000141543	0.956169	EIF4A3	2
ENSG00000141646	0.760628	SMAD4	2
ENSG00000142207	0.101991	URB1	2
ENSG00000142528	0.488485	ZNF473	2
ENSG00000142541	0.223192	RPL13A	2
ENSG00000142544	0.0909031	CTU1	2
ENSG00000142676	0.592786	RPL11	2
ENSG00000143303	0.966141	RRNAD1	2
ENSG00000143368	0.981577	SF3B4	2
ENSG00000143486	0.680108	EIF2D	2
ENSG00000144045	0.382838	DQX1	2
ENSG00000144048	0.723041	DUSP11	2
ENSG00000144218	0.0437995	AFF3	2
ENSG00000144580	0.529651	CNOT9	2
ENSG00000144736	0.82908	SHQ1	2
ENSG00000145191	0.436558	EIF2B5	2
ENSG00000145391	0.621398	SETD7	2
ENSG00000145907	0.686168	G3BP1	2
ENSG00000146909	0.402468	NOM1	2
ENSG00000147140	0.956169	NONO	2
ENSG00000147403	0.367243	RPL10	2
ENSG00000147586	0.0364772	MRPS28	2
ENSG00000147905	0.82908	ZCCHC7	2
ENSG00000148840	0.981577	PPRC1	2
ENSG00000148843	0.956169	PDCD11	2
ENSG00000149289	0.101991	ZC3H12C	2
ENSG00000149532	0.166545	CPSF7	2
ENSG00000150459	0.0909031	SAP18	2
ENSG00000151014	0.367243	NOCT	2
ENSG00000151247	0.852942	EIF4E	2
ENSG00000151576	0.82908	QTRT2	2
ENSG00000151923	0.342593	TIAL1	2
ENSG00000152147	0.82317	GEMIN6	2
ENSG00000152464	0.402468	RPP38	2
ENSG00000152520	0.304718	PAN3	2
ENSG00000152601	0.469404	MBNL1	2
ENSG00000152795	0.956169	HNRNPDL	2
ENSG00000153048	0.200819	CARHSP1	2
ENSG00000153187	0.529651	HNRNPU	2
ENSG00000155636	0.44985	RBM45	2
ENSG00000156304	0.984239	SCAF4	2
ENSG00000156414	0.208741	TDRD9	2
ENSG00000156508	0.367243	EEF1A1	2
ENSG00000157110	0.245861	RBPMS	2
ENSG00000158042	0.755319	MRPL17	2
ENSG00000158526	0.203803	TSR2	2
ENSG00000158545	0.82908	ZC3H18	2
ENSG00000158806	0.0484336	NPM2	2
ENSG00000159409	0.121361	CELF3	2
ENSG00000160193	0.755319	WDR4	2
ENSG00000160633	0.339474	SAFB	2
ENSG00000160818	0.606269	GPATCH4	2
ENSG00000160862	0.469404	AZGP1	2
ENSG00000161265	0.10508	U2AF1L4	2
ENSG00000161960	0.0435589	EIF4A1	2
ENSG00000161970	0.592786	RPL26	2
ENSG00000162244	0.0909031	RPL29	2
ENSG00000162385	0.82908	MAGOH	2
ENSG00000162639	0.0358007	HENMT1	2
ENSG00000162851	0.82908	TFB2M	2
ENSG00000163239	0.592786	TDRD10	2
ENSG00000163319	0.723041	MRPS18C	2
ENSG00000163659	0.488485	TIPARP	2
ENSG00000163694	0.00538505	RBM47	2
ENSG00000163714	0.592786	U2SURP	2
ENSG00000163811	0.82908	WDR43	2
ENSG00000163874	0.250125	ZC3H12A	2
ENSG00000163877	0.723041	SNIP1	2
ENSG00000163950	0.592786	SLBP	2
ENSG00000164610	0.957367	RP9	2
ENSG00000164896	0.350645	FASTK	2
ENSG00000165630	0.203803	PRPF18	2
ENSG00000165733	0.852942	BMS1	2
ENSG00000166024	0.342593	R3HCC1L	2
ENSG00000166166	0.592786	TRMT61A	2
ENSG00000166441	0.436558	RPL27A	2
ENSG00000166889	0.938732	PATL1	2
ENSG00000166986	0.52844	MARS	2
ENSG00000167112	0.956169	TRUB2	2
ENSG00000167721	0.956169	TSR1	2
ENSG00000167862	0.758105	MRPL58	2
ENSG00000167978	0.758105	SRRM2	2
ENSG00000168101	0.200819	NUDT16L1	2
ENSG00000168255	0.31691	POLR2J3	2
ENSG00000168517	0.492065	HEXIM2	2
ENSG00000168724	0.430716	DNAJC21	2
ENSG00000168806	0.350355	LCMT2	2
ENSG00000168883	0.956169	USP39	2
ENSG00000169217	0.680108	CD2BP2	2
ENSG00000169714	0.82908	CNBP	2
ENSG00000169813	0.956169	HNRNPF	2
ENSG00000169871	0.350645	TRIM56	2
ENSG00000170889	0.373026	RPS9	2
ENSG00000171311	0.342593	EXOSC1	2
ENSG00000171858	0.760628	RPS21	2
ENSG00000171861	0.507256	MRM3	2
ENSG00000172183	0.077309	ISG20	2
ENSG00000172336	0.686168	POP7	2
ENSG00000172590	0.41828	MRPL52	2
ENSG00000173145	0.469404	NOC3L	2
ENSG00000173744	0.606269	AGFG1	2
ENSG00000174173	0.488485	TRMT10C	2
ENSG00000174243	0.723041	DDX23	2
ENSG00000174606	0.82317	ANGEL2	2
ENSG00000174780	0.245861	SRP72	2
ENSG00000175110	0.852942	MRPS22	2
ENSG00000175324	0.981577	LSM1	2
ENSG00000176102	0.205008	CSTF3	2
ENSG00000177192	0.755319	PUS1	2
ENSG00000177469	0.488485	PTRF	2
ENSG00000177700	0.250125	POLR2L	2
ENSG00000177733	0.280366	HNRNPA0	2
ENSG00000177954	0.984239	RPS27	2
ENSG00000177971	0.352869	IMP3	2
ENSG00000178105	0.723041	DDX10	2
ENSG00000178149	0.101991	DALRD3	2
ENSG00000178607	0.412329	ERN1	2
ENSG00000178694	0.621398	NSUN3	2
ENSG00000178718	0.114845	RPP25	2
ENSG00000179134	0.570427	SAMD4B	2
ENSG00000179299	0.0401014	NSUN7	2
ENSG00000179335	0.731757	CLK3	2
ENSG00000179409	0.966141	GEMIN4	2
ENSG00000179598	0.845064	PLD6	2
ENSG00000179950	0.773268	PUF60	2
ENSG00000180098	0.82908	TRNAU1AP	2
ENSG00000180228	0.272778	PRKRA	2
ENSG00000181381	0.585382	DDX60L	2
ENSG00000182117	0.673442	NOP10	2
ENSG00000182774	0.31691	RPS17	2
ENSG00000182872	0.721703	RBM10	2
ENSG00000182934	0.981577	SRPRA	2
ENSG00000183207	0.649438	RUVBL2	2
ENSG00000183258	0.686168	DDX41	2
ENSG00000183684	0.956169	ALYREF	2
ENSG00000184220	0.82908	CMSS1	2
ENSG00000184575	0.981577	XPOT	2
ENSG00000184735	0.101991	DDX53	2
ENSG00000185085	0.585382	INTS5	2
ENSG00000185129	0.00607455	PURA	2
ENSG00000185163	0.142673	DDX51	2
ENSG00000185246	0.82908	PRPF39	2
ENSG00000185608	0.966141	MRPL40	2
ENSG00000185736	0.121361	ADARB2	2
ENSG00000185745	0.101991	IFIT1	2
ENSG00000186416	0.117547	NKRF	2
ENSG00000186468	0.621398	RPS23	2
ENSG00000186566	0.575121	GPATCH8	2
ENSG00000188177	0.268684	ZC3H6	2
ENSG00000188573	0.00339896	FBLL1	2
ENSG00000188846	0.852942	RPL14	2
ENSG00000188976	0.436558	NOC2L	2
ENSG00000189091	0.488485	SF3B3	2
ENSG00000196141	0.31691	SPATS2L	2
ENSG00000196365	0.488485	LONP1	2
ENSG00000196419	0.654958	XRCC6	2
ENSG00000196449	0.82908	YRDC	2
ENSG00000196504	0.82317	PRPF40A	2
ENSG00000196664	0.00745487	TLR7	2
ENSG00000197114	0.213005	ZGPAT	2
ENSG00000197381	0.592786	ADARB1	2
ENSG00000197451	0.723041	HNRNPAB	2
ENSG00000197498	0.760628	RPF2	2
ENSG00000197756	0.307605	RPL37A	2
ENSG00000197976	0.245861	AKAP17A	2
ENSG00000198000	0.723041	NOL8	2
ENSG00000198034	0.981577	RPS4X	2
ENSG00000198492	0.956169	YTHDF2	2
ENSG00000198585	0.697645	NUDT16	2
ENSG00000198755	0.673442	RPL10A	2
ENSG00000198917	0.34356	SPOUT1	2
ENSG00000198918	0.592786	RPL39	2
ENSG00000203791	0.0157023	METTL10	2
ENSG00000204352	0.913283	C9orf129	2
ENSG00000205571	0.52844	SMN2	2
ENSG00000206557	0.382838	TRIM71	2
ENSG00000213079	0.606269	SCAF8	2
ENSG00000213638	0.488485	ADAT3	2
ENSG00000213741	0.529651	RPS29	2
ENSG00000214026	0.529651	MRPL23	2
ENSG00000214274	0.323708	ANG	2
ENSG00000214575	0.0484336	CPEB1	2
ENSG00000214944	0.396808	ARHGEF28	2
ENSG00000219200	0.0959253	RNASEK	2
ENSG00000229117	0.82317	RPL41	2
ENSG00000241962	0.575121	RP11-111H13.1	2
ENSG00000242265	0.294104	PEG10	2
ENSG00000243927	0.469404	MRPS6	2
ENSG00000254726	0.0250862	MEX3A	2
ENSG00000260537	0.0209272	RP11-529K1.3	2
ENSG00000266967	0.44985	AARSD1	2
ENSG00000001497	0.292745	LAS1L	>2
ENSG00000005007	0.374871	UPF1	>2
ENSG00000008988	0.0427259	RPS20	>2
ENSG00000013441	0.821333	CLK1	>2
ENSG00000029639	0.847412	TFB1M	>2
ENSG00000031698	0.601492	SARS	>2
ENSG00000037474	0.443437	NSUN2	>2
ENSG00000037897	0.499683	METTL1	>2
ENSG00000038358	0.599673	EDC4	>2
ENSG00000040341	0.0525555	STAU2	>2
ENSG00000043514	0.980487	TRIT1	>2
ENSG00000047188	0.542235	YTHDC2	>2
ENSG00000052749	0.156128	RRP12	>2
ENSG00000055044	0.723321	NOP58	>2
ENSG00000055950	0.203018	MRPL43	>2
ENSG00000056097	0.630653	ZFR	>2
ENSG00000060138	0.152002	YBX3	>2
ENSG00000064703	0.83961	DDX20	>2
ENSG00000065150	0.62465	IPO5	>2
ENSG00000065183	0.917862	WDR3	>2
ENSG00000065526	0.60452	SPEN	>2
ENSG00000065548	0.674158	ZC3H15	>2
ENSG00000066651	0.0844302	TRMT11	>2
ENSG00000066654	0.984269	THUMPD1	>2
ENSG00000067596	0.647147	DHX8	>2
ENSG00000067704	0.668451	IARS2	>2
ENSG00000068784	0.447226	SRBD1	>2
ENSG00000070785	0.946489	EIF2B3	>2
ENSG00000072756	0.305953	TRNT1	>2
ENSG00000073146	0.0145045	MOV10L1	>2
ENSG00000074266	0.709832	EED	>2
ENSG00000079313	0.567818	REXO1	>2
ENSG00000083312	0.282399	TNPO1	>2
ENSG00000083544	0.900947	TDRD3	>2
ENSG00000086232	0.519861	EIF2AK1	>2
ENSG00000086504	0.795278	MRPL28	>2
ENSG00000086589	0.843639	RBM22	>2
ENSG00000087269	0.607064	NOP14	>2
ENSG00000088205	0.688567	DDX18	>2
ENSG00000089048	0.371732	ESF1	>2
ENSG00000099783	0.232419	HNRNPM	>2
ENSG00000100038	0.132027	TOP3B	>2
ENSG00000100316	0.600986	RPL3	>2
ENSG00000100319	0.300092	ZMAT5	>2
ENSG00000100320	0.0899901	RBFOX2	>2
ENSG00000100403	0.977755	ZC3H7B	>2
ENSG00000100441	0.432978	KHNYN	>2
ENSG00000100697	0.684381	DICER1	>2
ENSG00000100883	0.87145	SRP54	>2
ENSG00000101104	0.254314	PABPC1L	>2
ENSG00000101161	0.554458	PRPF6	>2
ENSG00000101391	0.944851	CDK5RAP1	>2
ENSG00000101654	0.95014	RNMT	>2
ENSG00000102103	0.218064	PQBP1	>2
ENSG00000102309	0.973829	PIN4	>2
ENSG00000102699	0.683633	PARP4	>2
ENSG00000103005	0.582119	USB1	>2
ENSG00000103495	0.797999	MAZ	>2
ENSG00000103994	0.376882	ZNF106	>2
ENSG00000104131	0.769812	EIF3J	>2
ENSG00000104529	0.428467	EEF1D	>2
ENSG00000104626	0.270423	ERI1	>2
ENSG00000104852	0.0398399	SNRNP70	>2
ENSG00000104859	0.165539	CLASRP	>2
ENSG00000104872	0.492761	PIH1D1	>2
ENSG00000105372	0.386214	RPS19	>2
ENSG00000105671	0.199004	DDX49	>2
ENSG00000106105	0.568294	GARS	>2
ENSG00000106305	0.239354	AIMP2	>2
ENSG00000106355	0.275754	LSM5	>2
ENSG00000107201	0.103617	DDX58	>2
ENSG00000107929	0.663606	LARP4B	>2
ENSG00000108107	0.723809	RPL28	>2
ENSG00000108406	0.745168	DHX40	>2
ENSG00000108651	0.906669	UTP6	>2
ENSG00000108826	0.41353	MRPL27	>2
ENSG00000109111	0.51936	SUPT6H	>2
ENSG00000111196	0.496446	MAGOHB	>2
ENSG00000111364	0.943175	DDX55	>2
ENSG00000112110	0.540628	MRPL18	>2
ENSG00000112306	0.515218	RPS12	>2
ENSG00000112339	0.452046	HBS1L	>2
ENSG00000112531	0.106233	QKI	>2
ENSG00000112578	0.280267	BYSL	>2
ENSG00000113240	0.394655	CLK4	>2
ENSG00000113300	0.462111	CNOT6	>2
ENSG00000113593	0.949236	PPWD1	>2
ENSG00000113761	0.474886	ZNF346	>2
ENSG00000114127	0.827917	XRN1	>2
ENSG00000114391	0.836748	RPL24	>2
ENSG00000115267	0.538449	IFIH1	>2
ENSG00000116791	0.946017	CRYZ	>2
ENSG00000117419	0.576217	ERI3	>2
ENSG00000117450	0.578862	PRDX1	>2
ENSG00000117481	0.783539	NSUN4	>2
ENSG00000119285	0.607173	HEATR1	>2
ENSG00000119922	0.852924	IFIT2	>2
ENSG00000120158	0.154986	RCL1	>2
ENSG00000121274	0.791179	PAPD5	>2
ENSG00000121766	0.387968	ZCCHC17	>2
ENSG00000122566	0.519181	HNRNPA2B1	>2
ENSG00000123136	0.920954	DDX39A	>2
ENSG00000123154	0.227989	WDR83	>2
ENSG00000124193	0.463635	SRSF6	>2
ENSG00000124383	0.843639	MPHOSPH10	>2
ENSG00000124562	0.638522	SNRPC	>2
ENSG00000124608	0.500524	AARS2	>2
ENSG00000124789	0.508162	NUP153	>2
ENSG00000124802	0.195189	EEF1E1	>2
ENSG00000125457	0.227365	MIF4GD	>2
ENSG00000125651	0.237065	GTF2F1	>2
ENSG00000125977	0.359723	EIF2S2	>2
ENSG00000126070	0.315881	AGO3	>2
ENSG00000128311	0.32577	TST	>2
ENSG00000128534	0.112231	LSM8	>2
ENSG00000128626	0.148902	MRPS12	>2
ENSG00000128829	0.276762	EIF2AK4	>2
ENSG00000129315	0.862199	CCNT1	>2
ENSG00000130254	0.391402	SAFB2	>2
ENSG00000130299	0.602724	GTPBP3	>2
ENSG00000130305	0.854868	NSUN5	>2
ENSG00000130348	0.689889	QRSL1	>2
ENSG00000130935	0.644583	NOL11	>2
ENSG00000131368	0.834925	MRPS25	>2
ENSG00000132109	0.118323	TRIM21	>2
ENSG00000132394	0.498013	EEFSEC	>2
ENSG00000132773	0.743088	TOE1	>2
ENSG00000133704	0.391948	IPO8	>2
ENSG00000134056	0.226813	MRPS36	>2
ENSG00000134077	0.470749	THUMPD3	>2
ENSG00000134419	0.61105	RPS15A	>2
ENSG00000134440	0.605674	NARS	>2
ENSG00000134627	0.270411	PIWIL4	>2
ENSG00000134698	0.285574	AGO4	>2
ENSG00000134748	0.496625	PRPF38A	>2
ENSG00000134815	0.935035	DHX34	>2
ENSG00000134905	0.69224	CARS2	>2
ENSG00000134987	0.412935	WDR36	>2
ENSG00000135114	0.0963543	OASL	>2
ENSG00000135250	0.811841	SRPK2	>2
ENSG00000135387	0.89919	CAPRIN1	>2
ENSG00000135473	0.201976	PAN2	>2
ENSG00000136104	0.754192	RNASEH2B	>2
ENSG00000136937	0.358173	NCBP1	>2
ENSG00000137411	0.0860969	VARS2	>2
ENSG00000137656	0.358173	BUD13	>2
ENSG00000137815	0.148011	RTF1	>2
ENSG00000138050	0.823749	THUMPD2	>2
ENSG00000138785	0.714261	INTS12	>2
ENSG00000139797	0.856126	RNF113B	>2
ENSG00000140598	0.573723	EFL1	>2
ENSG00000140718	0.33267	FTO	>2
ENSG00000140830	0.298386	TXNL4B	>2
ENSG00000141101	0.758009	NOB1	>2
ENSG00000141642	0.561998	ELAC1	>2
ENSG00000143493	0.458985	INTS7	>2
ENSG00000143569	0.508635	UBAP2L	>2
ENSG00000143742	0.477338	SRP9	>2
ENSG00000143799	0.590118	PARP1	>2
ENSG00000143889	0.981282	HNRNPLL	>2
ENSG00000144535	0.593957	DIS3L2	>2
ENSG00000144895	0.954127	EIF2A	>2
ENSG00000145592	0.765531	RPL37	>2
ENSG00000145833	0.697297	DDX46	>2
ENSG00000146007	0.117693	ZMAT2	>2
ENSG00000146282	0.886326	RARS2	>2
ENSG00000146676	0.8798	PURB	>2
ENSG00000146858	0.294267	ZC3HAV1L	>2
ENSG00000147669	0.868106	POLR2K	>2
ENSG00000148300	0.61211	REXO4	>2
ENSG00000149016	0.581294	TUT1	>2
ENSG00000149187	0.763571	CELF1	>2
ENSG00000149262	0.27081	INTS4	>2
ENSG00000149577	0.409115	SIDT2	>2
ENSG00000149743	0.478131	TRPT1	>2
ENSG00000150593	0.0376518	PDCD4	>2
ENSG00000151304	0.136688	SRFBP1	>2
ENSG00000151461	0.55027	UPF2	>2
ENSG00000151657	0.464261	KIN	>2
ENSG00000152404	0.374914	CWF19L2	>2
ENSG00000152518	0.0556109	ZFP36L2	>2
ENSG00000152778	0.159144	IFIT5	>2
ENSG00000153015	0.832154	CWC27	>2
ENSG00000153201	0.920448	RANBP2	>2
ENSG00000153250	0.0197599	RBMS1	>2
ENSG00000153944	0.152066	MSI2	>2
ENSG00000154548	0.0548488	SRSF12	>2
ENSG00000154743	0.364613	TSEN2	>2
ENSG00000155275	0.685397	TRMT44	>2
ENSG00000155363	0.591408	MOV10	>2
ENSG00000155506	0.288731	LARP1	>2
ENSG00000155846	0.818878	PPARGC1B	>2
ENSG00000155858	0.213828	LSM11	>2
ENSG00000156482	0.315808	RPL30	>2
ENSG00000156502	0.640729	SUPV3L1	>2
ENSG00000156990	0.385128	RPUSD3	>2
ENSG00000158435	0.907829	CNOT11	>2
ENSG00000160075	0.43958	SSU72	>2
ENSG00000160214	0.647625	RRP1	>2
ENSG00000160710	0.357983	ADAR	>2
ENSG00000161016	0.201038	RPL8	>2
ENSG00000161813	0.191704	LARP4	>2
ENSG00000162231	0.560858	NXF1	>2
ENSG00000162396	0.0621699	PARS2	>2
ENSG00000162437	0.010612	RAVER2	>2
ENSG00000162613	0.664718	FUBP1	>2
ENSG00000163214	0.703533	DHX57	>2
ENSG00000163412	0.23354	EIF4E3	>2
ENSG00000163634	0.342894	THOC7	>2
ENSG00000163798	0.183307	SLC4A1AP	>2
ENSG00000164022	0.617951	AIMP1	>2
ENSG00000164338	0.370665	UTP15	>2
ENSG00000164609	0.0867251	SLU7	>2
ENSG00000164941	0.948193	INTS8	>2
ENSG00000164967	0.738565	RPP25L	>2
ENSG00000165119	0.247763	HNRNPK	>2
ENSG00000165502	0.314809	RPL36AL	>2
ENSG00000165526	0.89919	RPUSD4	>2
ENSG00000165675	0.724963	ENOX2	>2
ENSG00000165732	0.386238	DDX21	>2
ENSG00000166197	0.0729752	NOLC1	>2
ENSG00000166938	0.797999	DIS3L	>2
ENSG00000166949	0.650832	SMAD3	>2
ENSG00000167088	0.499178	SNRPD1	>2
ENSG00000167118	0.614961	URM1	>2
ENSG00000167136	0.429955	ENDOG	>2
ENSG00000167264	0.112777	DUS2	>2
ENSG00000167526	0.273063	RPL13	>2
ENSG00000168002	0.39464	POLR2G	>2
ENSG00000168028	0.497049	RPSA	>2
ENSG00000168438	0.656594	CDC40	>2
ENSG00000168488	0.770463	ATXN2L	>2
ENSG00000169249	0.607364	ZRSR2	>2
ENSG00000169251	0.962794	NMD3	>2
ENSG00000169288	0.929343	MRPL1	>2
ENSG00000169371	0.789002	SNUPN	>2
ENSG00000169413	0.00404566	RNASE6	>2
ENSG00000169564	0.248667	PCBP1	>2
ENSG00000169957	0.837185	ZNF768	>2
ENSG00000170365	0.100703	SMAD1	>2
ENSG00000171490	0.23058	RSL1D1	>2
ENSG00000171960	0.515684	PPIH	>2
ENSG00000172062	0.207347	SMN1	>2
ENSG00000172346	0.0178149	CSDC2	>2
ENSG00000172409	0.598072	CLP1	>2
ENSG00000172432	0.207259	GTPBP2	>2
ENSG00000173141	0.707668	MRPL57	>2
ENSG00000173809	0.190415	TDRD12	>2
ENSG00000174547	0.558786	MRPL11	>2
ENSG00000174840	0.78746	PDE12	>2
ENSG00000175376	0.78582	EIF1AD	>2
ENSG00000175387	0.656093	SMAD2	>2
ENSG00000175467	0.702917	SART1	>2
ENSG00000175573	0.68507	C11orf68	>2
ENSG00000176444	0.70373	CLK2	>2
ENSG00000177483	0.341155	RBM44	>2
ENSG00000177613	0.0925113	CSTF2T	>2
ENSG00000178199	0.0295003	ZC3H12D	>2
ENSG00000178896	0.843639	EXOSC4	>2
ENSG00000179151	0.807018	EDC3	>2
ENSG00000179455	0.777929	MKRN3	>2
ENSG00000179912	0.549134	R3HDM2	>2
ENSG00000181026	0.222558	AEN	>2
ENSG00000181817	0.853849	LSM10	>2
ENSG00000182154	0.179536	MRPL41	>2
ENSG00000183431	0.460401	SF3A3	>2
ENSG00000183520	0.542826	UTP11	>2
ENSG00000183617	0.306376	MRPL54	>2
ENSG00000183808	0.0532598	RBM12B	>2
ENSG00000184708	0.558549	EIF4ENIF1	>2
ENSG00000185088	0.170021	RPS27L	>2
ENSG00000188739	0.297175	RBM34	>2
ENSG00000189007	0.264364	ADAT2	>2
ENSG00000189306	0.636812	RRP7A	>2
ENSG00000196361	0.0271805	ELAVL3	>2
ENSG00000196497	0.380113	IPO4	>2
ENSG00000196678	0.416145	ERI2	>2
ENSG00000197345	0.922006	MRPL21	>2
ENSG00000198042	0.55356	MAK16	>2
ENSG00000198056	0.212978	PRIM1	>2
ENSG00000198231	0.728655	DDX42	>2
ENSG00000198692	0.393731	EIF1AY	>2
ENSG00000198700	0.477504	IPO9	>2
ENSG00000213246	0.125149	SUPT4H1	>2
ENSG00000213339	0.260414	QTRT1	>2
ENSG00000213782	0.321061	DDX47	>2
ENSG00000215301	0.294791	DDX3X	>2
ENSG00000218823	0.0900907	PAPOLB	>2
ENSG00000223496	0.181472	EXOSC6	>2
ENSG00000227057	0.701376	WDR46	>2
ENSG00000233927	0.0492126	RPS28	>2
ENSG00000240344	0.90627	PPIL3	>2
ENSG00000242372	0.95201	EIF6	>2
ENSG00000242485	0.862225	MRPL20	>2
ENSG00000243147	0.709274	MRPL33	>2
ENSG00000247626	0.18785	MARS2	>2
ENSG00000253729	0.500865	PRKDC	>2
ENSG00000254093	0.300831	PINX1	>2
ENSG00000259494	0.393105	MRPL46	>2
